# Supplementary material for: Virioplankton Assemblage Structure in the Lower River and Ocean Continuum of the Amazon
Source: mSphere. 2017 Oct 4;2(5):e00366-17. doi: 10.1128/mSphere.00366-17 (PMC5628290; doi:10.1128/mSphere.00366-17)
Supplement: TABLE S2 [file sph005172371st8.xlsx]

## Sheet: Supplemental_Table_2
Supplemental Table 2
Scaffold id (circ=circular)	Scaffold length (kbp)	Query	Target	% Identity	Alignment length	Function (hp=hypothetical protein)	Domain	Family	Species
Seq_1_circ	225929	PROKKA_00001	gi|734561827|gb|KHN87839.1|	34.5	145	hp Tcan_16666	Eukaryota	Toxocaridae	Toxocara canis
Seq_1_circ	225929	PROKKA_00004	gi|723028273|gb|AIX32178.1|	38	1840	hp Syn7803US43_261	Viruses	Myoviridae	Synechococcus phage ACG-2014f
Seq_1_circ	225929	PROKKA_00005	gi|815854772|ref|YP_009134477.1|	70.7	116	hp Syn7803C90_266	Viruses	Myoviridae	Synechococcus phage ACG-2014f
Seq_1_circ	225929	PROKKA_00006	gi|723017610|gb|AIX21586.1|	62	3974	hp Syn7803C8_262	Viruses	Myoviridae	Synechococcus phage ACG-2014f
Seq_1_circ	225929	PROKKA_00007	gi|723038741|gb|AIX42478.1|	59.4	138	putative endonuclease	Viruses	Myoviridae	Synechococcus phage ACG-2014f
Seq_1_circ	225929	PROKKA_00009	gi|326783819|ref|YP_004324213.1|	44.3	88	hp SSSM7_160	Viruses	Myoviridae	Synechococcus phage S-SSM7
Seq_1_circ	225929	PROKKA_00010	gi|326782982|ref|YP_004323379.1|	52.4	208	phycoerythrobilin	Viruses	Myoviridae	Prochlorococcus phage P-HM2
Seq_1_circ	225929	PROKKA_00011	gi|357518365|ref|XP_003629471.1|	43.2	118	Receptor protein kinase PERK1	Eukaryota	Fabaceae	Medicago truncatula
Seq_1_circ	225929	PROKKA_00014	gi|787058686|dbj|BAR30505.1|	46.5	71	hp	Viruses	Unc_Viruses	uncultured Mediterranean phage uvMED
Seq_1_circ	225929	PROKKA_00017	gi|815854763|ref|YP_009134468.1|	54.4	158	hp Syn7803C90_257	Viruses	Myoviridae	Synechococcus phage ACG-2014f
Seq_1_circ	225929	PROKKA_00018	gi|472342978|ref|YP_007676482.1|	54.2	72	hp SWVG_00053	Viruses	Podoviridae	Synechococcus phage S-RIP1
Seq_1_circ	225929	PROKKA_00019	gi|58532980|ref|YP_195203.1|	60	305	putative S-layer protein	Viruses	Myoviridae	Synechococcus phage S-PM2
Seq_1_circ	225929	PROKKA_00022	gi|375919178|gb|AFB17859.1|	82.8	58	hp SXEG_00065	Viruses	Myoviridae	Synechococcus phage S-RIM8
Seq_1_circ	225929	PROKKA_00023	gi|58532861|ref|YP_195084.1|	53.6	84	Hypothetical-Protein | belonging to T4-LIKE GC: 795	Viruses	Myoviridae	Synechococcus phage S-PM2
Seq_1_circ	225929	PROKKA_00029	gi|388549162|gb|AFK66362.1|	70	80	hp SWPG_00113	Viruses	Myoviridae	Synechococcus phage S-CBM2
Seq_1_circ	225929	PROKKA_00032	gi|333798398|ref|YP_004508671.1|	72.4	58	hp SCRM01_238	Viruses	Myoviridae	Synechococcus phage S-CRM01
Seq_1_circ	225929	PROKKA_00038	gi|388549164|gb|AFK66364.1|	44.6	74	hp SWPG_00115	Viruses	Myoviridae	Synechococcus phage S-CBM2
Seq_1_circ	225929	PROKKA_00039	gi|388549160|gb|AFK66360.1|	36.5	74	hp SWPG_00111	Viruses	Myoviridae	Synechococcus phage S-CBM2
Seq_1_circ	225929	PROKKA_00042	gi|388549161|gb|AFK66361.1|	45.3	75	hp SWPG_00112	Viruses	Myoviridae	Synechococcus phage S-CBM2
Seq_1_circ	225929	PROKKA_00044	gi|78057449|gb|ABB17226.1|	95.1	144	D1 protein	Viruses	Myoviridae	Synechococcus phage S-CBM2
Seq_1_circ	225929	PROKKA_00045	gi|383930412|ref|YP_005089833.1|	45.1	133	orf168 gene product (chloroplast)	Eukaryota	Dunaliellaceae	Dunaliella salina
Seq_1_circ	225929	PROKKA_00046	gi|58532988|ref|YP_195211.1|	93.5	77	photosystem II D1 protein	Viruses	Myoviridae	Synechococcus phage S-PM2
Seq_1_circ	225929	PROKKA_00052	gi|754058431|ref|WP_041704204.1|	59	183	protoporphyrinogen oxidase, partial	Bacteria	Lachnospiraceae	Lachnoclostridium phytofermentans
Seq_1_circ	225929	PROKKA_00055	gi|472343405|ref|YP_007677356.1|	41.8	55	hp CYXG_00167	Viruses	Myoviridae	Synechococcus phage S-SSM4
Seq_1_circ	225929	PROKKA_00056	gi|815854742|ref|YP_009134447.1|	91.7	36	high light inducible protein	Viruses	Myoviridae	Synechococcus phage ACG-2014f
Seq_1_circ	225929	PROKKA_00057	gi|723027077|gb|AIX31003.1|	66	282	glycosyltransferase family 25	Viruses	Myoviridae	Synechococcus phage ACG-2014f
Seq_1_circ	225929	PROKKA_00058	gi|723033230|gb|AIX37071.1|	66.8	205	hp Syn7803US7_225	Viruses	Myoviridae	Synechococcus phage ACG-2014f
Seq_1_circ	225929	PROKKA_00059	gi|496648355|ref|WP_009293233.1|	37.1	124	MULTISPECIES: hp	Bacteria	Bacteroidaceae	Unc_Bacteroides
Seq_1_circ	225929	PROKKA_00060	gi|723040446|gb|AIX44152.1|	73.8	298	ADP-L-glycero-D-mannoheptose-6-epimerase	Viruses	Myoviridae	Synechococcus phage ACG-2014f
Seq_1_circ	225929	PROKKA_00061	gi|723027948|gb|AIX31860.1|	69.5	256	hp Syn7803US42_232	Viruses	Myoviridae	Synechococcus phage ACG-2014f
Seq_1_circ	225929	PROKKA_00062	gi|723040444|gb|AIX44150.1|	46.8	265	hp Syn7803C25_227	Viruses	Myoviridae	Synechococcus phage ACG-2014f
Seq_1_circ	225929	PROKKA_00063	gi|723016135|gb|AIX20117.1|	65.9	208	hp Syn7803C7_226	Viruses	Myoviridae	Synechococcus phage ACG-2014f
Seq_1_circ	225929	PROKKA_00064	gi|815854733|ref|YP_009134438.1|	46.6	219	hp Syn7803C90_227	Viruses	Myoviridae	Synechococcus phage ACG-2014f
Seq_1_circ	225929	PROKKA_00065	gi|723017576|gb|AIX21552.1|	43.1	246	hp Syn7803C8_228	Viruses	Myoviridae	Synechococcus phage ACG-2014f
Seq_1_circ	225929	PROKKA_00066	gi|723014535|gb|AIX18524.1|	58.5	241	glycosyltransferase family 6	Viruses	Myoviridae	Synechococcus phage ACG-2014f
Seq_1_circ	225929	PROKKA_00067	gi|723017572|gb|AIX21548.1|	41.9	210	hp Syn7803C8_224	Viruses	Myoviridae	Synechococcus phage ACG-2014f
Seq_1_circ	225929	PROKKA_00068	gi|815854732|ref|YP_009134437.1|	62.5	261	glycosyltransferase family 11	Viruses	Myoviridae	Synechococcus phage ACG-2014f
Seq_1_circ	225929	PROKKA_00069	gi|723025684|gb|AIX29615.1|	59	393	hp Syn7803US30_219	Viruses	Myoviridae	Synechococcus phage ACG-2014f
Seq_1_circ	225929	PROKKA_00070	gi|769965329|ref|WP_045087772.1|	56.6	309	GDP-L-fucose synthase	Bacteria	Unc_Petrotogales	Defluviitoga tunisiensis
Seq_1_circ	225929	PROKKA_00071	gi|787065532|dbj|BAR36243.1|	76.3	334	GDP-D-mannose dehydratase	Viruses	Unc_Viruses	uncultured Mediterranean phage uvMED
Seq_1_circ	225929	PROKKA_00072	gi|723039854|gb|AIX43568.1|	50.8	65	hp Syn7803C22_218	Viruses	Myoviridae	Synechococcus phage ACG-2014f
Seq_1_circ	225929	PROKKA_00073	gi|326783338|ref|YP_004323716.1|	64.1	78	hp Syn33_109	Viruses	Unc_Caudovirales	Prochlorococcus phage Syn33
Seq_1_circ	225929	PROKKA_00076	gi|723027932|gb|AIX31844.1|	50.7	144	peptide deformylase	Viruses	Myoviridae	Synechococcus phage ACG-2014f
Seq_1_circ	225929	PROKKA_00079	gi|388549148|gb|AFK66348.1|	60.3	146	gp214	Viruses	Myoviridae	Synechococcus phage S-CBM2
Seq_1_circ	225929	PROKKA_00081	gi|723038689|gb|AIX42426.1|	32.6	141	antenna protein	Viruses	Myoviridae	Synechococcus phage ACG-2014f
Seq_1_circ	225929	PROKKA_00082	gi|723026172|gb|AIX30101.1|	66.2	405	hp Syn7803US34_206	Viruses	Myoviridae	Synechococcus phage ACG-2014f
Seq_1_circ	225929	PROKKA_00083	gi|326783897|ref|YP_004324291.1|	65.2	138	NAD synthetase	Viruses	Myoviridae	Synechococcus phage S-SSM7
Seq_1_circ	225929	PROKKA_00085	gi|787070373|dbj|BAR39738.1|	50.9	114	endonuclease	Viruses	Unc_Viruses	uncultured Mediterranean phage uvMED
Seq_1_circ	225929	PROKKA_00087	gi|472340929|ref|YP_007674449.1|	78.6	379	ribonucleotide reductase subunit B	Viruses	Siphoviridae	Synechococcus phage S-SKS1
Seq_1_circ	225929	PROKKA_00088	gi|723027331|gb|AIX31256.1|	78	772	ribonucleotide reductase subunit A	Viruses	Myoviridae	Synechococcus phage ACG-2014f
Seq_1_circ	225929	PROKKA_00089	gi|472340931|ref|YP_007674451.1|	60.8	260	DNA primase subunit	Viruses	Siphoviridae	Synechococcus phage S-SKS1
Seq_1_circ	225929	PROKKA_00090	gi|815854707|ref|YP_009134412.1|	47.7	111	hp Syn7803C90_201	Viruses	Myoviridae	Synechococcus phage ACG-2014f
Seq_1_circ	225929	PROKKA_00092	gi|815854705|ref|YP_009134410.1|	76.4	123	hp Syn7803C90_199	Viruses	Myoviridae	Synechococcus phage ACG-2014f
Seq_1_circ	225929	PROKKA_00093	gi|723017543|gb|AIX21519.1|	60.3	174	hp Syn7803C8_195	Viruses	Myoviridae	Synechococcus phage ACG-2014f
Seq_1_circ	225929	PROKKA_00094	gi|723012716|gb|AIX16713.1|	69.1	55	hp Syn7803C58_188	Viruses	Myoviridae	Synechococcus phage ACG-2014f
Seq_1_circ	225929	PROKKA_00095	gi|815854701|ref|YP_009134406.1|	50.9	173	hp Syn7803C90_195	Viruses	Myoviridae	Synechococcus phage ACG-2014f
Seq_1_circ	225929	PROKKA_00096	gi|723038671|gb|AIX42408.1|	54.4	452	cytitidyltransferase	Viruses	Myoviridae	Synechococcus phage ACG-2014f
Seq_1_circ	225929	PROKKA_00098	gi|723017532|gb|AIX21508.1|	68.3	435	hp Syn7803C8_184	Viruses	Myoviridae	Synechococcus phage ACG-2014f
Seq_1_circ	225929	PROKKA_00099	gi|58533024|ref|YP_195247.1|	69.5	105	Hypothetical-Protein | belonging to T4-LIKE GC: 49	Viruses	Myoviridae	Synechococcus phage S-PM2
Seq_1_circ	225929	PROKKA_00100	gi|472342091|ref|YP_007675603.1|	64.6	65	hp SWTG_00113	Viruses	Myoviridae	Synechococcus phage S-RIM2
Seq_1_circ	225929	PROKKA_00103	gi|58532820|ref|YP_195043.1|	55.8	129	Hypothetical-Protein | belonging to T4-LIKE GC: 755	Viruses	Myoviridae	Synechococcus phage S-PM2
Seq_1_circ	225929	PROKKA_00104	gi|723012730|gb|AIX16727.1|	37.8	357	ferrochelatase	Viruses	Myoviridae	Synechococcus phage ACG-2014f
Seq_1_circ	225929	PROKKA_00105	gi|815854550|ref|YP_009134255.1|	58	119	dCMP deaminase	Viruses	Myoviridae	Synechococcus phage ACG-2014f
Seq_1_circ	225929	PROKKA_00112	gi|739054618|ref|WP_036928048.1|	39.2	171	hp	Bacteria	Unc_Proteobacteria	Proteobacteria bacterium JGI 0000113-P07
Seq_1_circ	225929	PROKKA_00117	gi|116326356|ref|YP_803076.1|	34.8	198	probable site-specific intron-like DNA endonuclease	Viruses	Myoviridae	Enterobacteria phage RB32
Seq_1_circ	225929	PROKKA_00123	gi|465283316|gb|AGH26685.1|	50	74	hp CPQG_00158	Viruses	Myoviridae	Prochlorococcus phage P-SSM4
Seq_1_circ	225929	PROKKA_00124	gi|326781806|ref|YP_004322208.1|	58.2	55	hp SSM2_052	Viruses	Myoviridae	Synechococcus phage S-SM2
Seq_1_circ	225929	PROKKA_00125	gi|418487550|ref|YP_007001892.1|	68.9	132	MazG pyrophosphatase	Viruses	Myoviridae	Synechococcus phage ACG-2014c
Seq_1_circ	225929	PROKKA_00126	gi|815854684|ref|YP_009134389.1|	73.9	456	DNA primase-helicase	Viruses	Myoviridae	Synechococcus phage ACG-2014f
Seq_1_circ	225929	PROKKA_00127	gi|326781906|ref|YP_004322308.1|	83.5	334	UvsX RecA-like protein	Viruses	Myoviridae	Synechococcus phage S-SM2
Seq_1_circ	225929	PROKKA_00128	gi|815854263|ref|YP_009133536.1|	56.9	65	hp Syn7803C102_193	Viruses	Myoviridae	Synechococcus phage ACG-2014d
Seq_1_circ	225929	PROKKA_00129	gi|514051071|ref|YP_008126351.1|	56	50	hp SWYG_00025	Viruses	Myoviridae	Synechococcus phage S-IOM18
Seq_1_circ	225929	PROKKA_00130	gi|655441110|ref|WP_028825667.1|	68.9	833	DNA polymerase	Bacteria	Unc_Proteobacteria	Proteobacteria bacterium JGI 0000113-P07
Seq_1_circ	225929	PROKKA_00132	gi|508552081|gb|AGN12414.1|	30.4	115	hp PRTG_00262	Viruses	Myoviridae	Prochlorococcus phage P-SSM2
Seq_1_circ	225929	PROKKA_00133	gi|787059815|dbj|BAR31376.1|	72.2	144	heat shock protein	Viruses	Unc_Viruses	uncultured Mediterranean phage uvMED
Seq_1_circ	225929	PROKKA_00134	gi|723027007|gb|AIX30933.1|	79.4	136	translation repressor	Viruses	Myoviridae	Synechococcus phage ACG-2014f
Seq_1_circ	225929	PROKKA_00135	gi|815854671|ref|YP_009134376.1|	66.7	126	clamp loader subunit	Viruses	Myoviridae	Synechococcus phage ACG-2014f
Seq_1_circ	225929	PROKKA_00136	gi|113200665|ref|YP_717828.1|	52.6	274	putative cytosine specific DNA methyl transferase	Viruses	Myoviridae	Synechococcus phage syn9
Seq_1_circ	225929	PROKKA_00137	gi|815854668|ref|YP_009134373.1|	80	315	clamp loader subunit	Viruses	Myoviridae	Synechococcus phage ACG-2014f
Seq_1_circ	225929	PROKKA_00138	gi|326783899|ref|YP_004324293.1|	45	180	hp SSSM7_241	Viruses	Myoviridae	Synechococcus phage S-SSM7
Seq_1_circ	225929	PROKKA_00139	gi|755258573|gb|AJK27577.1|	63.3	169	hp TIM40_150	Viruses	Unc_Viruses	Cyanophage TIM40
Seq_1_circ	225929	PROKKA_00140	gi|723033154|gb|AIX36995.1|	77	222	sliding clamp DNA polymerase	Viruses	Myoviridae	Synechococcus phage ACG-2014f
Seq_1_circ	225929	PROKKA_00141	gi|723023855|gb|AIX27795.1|	55.3	152	hp Syn7803US17_154	Viruses	Myoviridae	Synechococcus phage ACG-2014f
Seq_1_circ	225929	PROKKA_00142	gi|723033152|gb|AIX36993.1|	71.9	367	porphyrin biosynthetic protein	Viruses	Myoviridae	Synechococcus phage ACG-2014f
Seq_1_circ	225929	PROKKA_00143	gi|723026707|gb|AIX30634.1|	47.8	737	peptidase	Viruses	Myoviridae	Synechococcus phage ACG-2014f
Seq_1_circ	225929	PROKKA_00145	gi|787059702|dbj|BAR31284.1|	31.7	205	2OG-Fe(II) oxygenase superfamily like protein	Viruses	Unc_Viruses	uncultured Mediterranean phage uvMED
Seq_1_circ	225929	PROKKA_00146	gi|723012674|gb|AIX16671.1|	63.6	568	gpre46 combination endonuclease	Viruses	Myoviridae	Synechococcus phage ACG-2014f
Seq_1_circ	225929	PROKKA_00147	gi|589891892|ref|YP_009008260.1|	43.1	72	hp S-MbCM7_126	Viruses	Myoviridae	Synechococcus phage ACG-2014h
Seq_1_circ	225929	PROKKA_00148	gi|723027569|gb|AIX31492.1|	61.5	351	recombination endonuclease	Viruses	Myoviridae	Synechococcus phage ACG-2014f
Seq_1_circ	225929	PROKKA_00149	gi|815854657|ref|YP_009134362.1|	76.4	157	late transcription sigma factor	Viruses	Myoviridae	Synechococcus phage ACG-2014f
Seq_1_circ	225929	PROKKA_00150	gi|472340975|ref|YP_007674495.1|	36	150	hp SWZG_00134	Viruses	Siphoviridae	Synechococcus phage S-SKS1
Seq_1_circ	225929	PROKKA_00151	gi|723026990|gb|AIX30916.1|	75.8	484	RNA-DNA + DNA-DNA helicase	Viruses	Myoviridae	Synechococcus phage ACG-2014f
Seq_1_circ	225929	PROKKA_00152	gi|723023553|gb|AIX27495.1|	66	141	UvsY	Viruses	Myoviridae	Synechococcus phage ACG-2014f
Seq_1_circ	225929	PROKKA_00153	gi|815854651|ref|YP_009134356.1|	65.4	188	head-proximal tip of tail protein	Viruses	Myoviridae	Synechococcus phage ACG-2014f
Seq_1_circ	225929	PROKKA_00155	gi|815854647|ref|YP_009134352.1|	83.2	471	head vertex precursor	Viruses	Myoviridae	Synechococcus phage ACG-2014f
Seq_1_circ	225929	PROKKA_00156	gi|815854646|ref|YP_009134351.1|	66.4	378	scaffold prohead core protein	Viruses	Myoviridae	Synechococcus phage ACG-2014f
Seq_1_circ	225929	PROKKA_00157	gi|723038617|gb|AIX42354.1|	75	216	prohead core scaffold protein	Viruses	Myoviridae	Synechococcus phage ACG-2014f
Seq_1_circ	225929	PROKKA_00160	gi|723040349|gb|AIX44055.1|	73.5	588	portal vertex protein	Viruses	Myoviridae	Synechococcus phage ACG-2014f
Seq_1_circ	225929	PROKKA_00161	gi|723023832|gb|AIX27772.1|	86.4	198	tail tube monomer protein	Viruses	Myoviridae	Synechococcus phage ACG-2014f
Seq_1_circ	225929	PROKKA_00162	gi|815854640|ref|YP_009134345.1|	76.4	732	tail sheath monomer protein	Viruses	Myoviridae	Synechococcus phage ACG-2014f
Seq_1_circ	225929	PROKKA_00163	gi|723025042|gb|AIX28976.1|	84.6	546	terminase large subunit	Viruses	Myoviridae	Synechococcus phage ACG-2014f
Seq_1_circ	225929	PROKKA_00164	gi|255929047|ref|YP_003097359.1|	55.4	83	hp SRSM4_125	Viruses	Myoviridae	Synechococcus phage S-RSM4
Seq_1_circ	225929	PROKKA_00165	gi|255928983|ref|YP_003097295.1|	76.5	34	hypothetical cyanophage protein	Viruses	Myoviridae	Synechococcus phage S-RSM4
Seq_1_circ	225929	PROKKA_00167	gi|815854634|ref|YP_009134339.1|	69.5	141	terminase DNA packaging protein	Viruses	Myoviridae	Synechococcus phage ACG-2014f
Seq_1_circ	225929	PROKKA_00168	gi|815854633|ref|YP_009134338.1|	71.7	226	proximal tail sheath protein	Viruses	Myoviridae	Synechococcus phage ACG-2014f
Seq_1_circ	225929	PROKKA_00169	gi|723038604|gb|AIX42341.1|	57.6	479	neck protein	Viruses	Myoviridae	Synechococcus phage ACG-2014f
Seq_1_circ	225929	PROKKA_00170	gi|723040047|gb|AIX43758.1|	61.4	298	neck protein	Viruses	Myoviridae	Synechococcus phage ACG-2014f
Seq_1_circ	225929	PROKKA_00171	gi|815854630|ref|YP_009134335.1|	59.8	87	hp Syn7803C90_124	Viruses	Myoviridae	Synechococcus phage ACG-2014f
Seq_1_circ	225929	PROKKA_00172	gi|723040045|gb|AIX43756.1|	72.2	176	hp Syn7803C24_117	Viruses	Myoviridae	Synechococcus phage ACG-2014f
Seq_1_circ	225929	PROKKA_00173	gi|291335835|gb|ADD95433.1|	36.5	63	hp	Viruses	Unc_Viruses	uncultured phage MedDCM-OCT-S08-C1281
Seq_1_circ	225929	PROKKA_00174	gi|723041991|gb|AIX45668.1|	52.6	2407	virion structural protein	Viruses	Myoviridae	Synechococcus phage ACG-2014f
Seq_1_circ	225929	PROKKA_00175	gi|723023528|gb|AIX27470.1|	72	514	baseplate wedge protein	Viruses	Myoviridae	Synechococcus phage ACG-2014f
Seq_1_circ	225929	PROKKA_00176	gi|723040041|gb|AIX43752.1|	48.1	3743	baseplate wedge initiator	Viruses	Myoviridae	Synechococcus phage ACG-2014f
Seq_1_circ	225929	PROKKA_00177	gi|723040040|gb|AIX43751.1|	65.8	641	baseplate wedge protein	Viruses	Myoviridae	Synechococcus phage ACG-2014f
Seq_1_circ	225929	PROKKA_00178	gi|723038595|gb|AIX42332.1|	70.9	134	base plate wedge subunit	Viruses	Myoviridae	Synechococcus phage ACG-2014f
Seq_1_circ	225929	PROKKA_00180	gi|723029198|gb|AIX33095.1|	52.8	197	hp Syn7803US50_111	Viruses	Myoviridae	Synechococcus phage ACG-2014f
Seq_1_circ	225929	PROKKA_00183	gi|723038591|gb|AIX42328.1|	87.8	255	hp Syn7803C16_109	Viruses	Myoviridae	Synechococcus phage ACG-2014f
Seq_1_circ	225929	PROKKA_00188	gi|787064835|dbj|BAR35651.1|	47.3	74	hp	Viruses	Unc_Viruses	uncultured Mediterranean phage uvMED
Seq_1_circ	225929	PROKKA_00189	gi|326784060|ref|YP_004324453.1|	61.7	47	hp Syn1_082	Viruses	Unc_Caudovirales	Prochlorococcus phage Syn1
Seq_1_circ	225929	PROKKA_00191	gi|787070704|dbj|BAR40028.1|	50.8	301	hp	Viruses	Unc_Viruses	uncultured Mediterranean phage uvMED
Seq_1_circ	225929	PROKKA_00194	gi|58532883|ref|YP_195106.1|	47.3	146	Hypothetical-Protein | belonging to T4-LIKE GC: 813	Viruses	Myoviridae	Synechococcus phage S-PM2
Seq_1_circ	225929	PROKKA_00201	gi|333798328|ref|YP_004508601.1|	65.9	44	hp SCRM01_168	Viruses	Myoviridae	Synechococcus phage S-CRM01
Seq_1_circ	225929	PROKKA_00202	gi|472341028|ref|YP_007674548.1|	57.4	47	hp SWZG_00190	Viruses	Siphoviridae	Synechococcus phage S-SKS1
Seq_1_circ	225929	PROKKA_00203	gi|723012627|gb|AIX16624.1|	56.6	235	cox1-i7 protein	Viruses	Myoviridae	Synechococcus phage ACG-2014f
Seq_1_circ	225929	PROKKA_00207	gi|723038263|gb|AIX42010.1|	34.4	128	hp Syn7803C15_79	Viruses	Myoviridae	Synechococcus phage ACG-2014f
Seq_1_circ	225929	PROKKA_00210	gi|815854547|ref|YP_009134252.1|	80.3	71	hp Syn7803C90_41	Viruses	Myoviridae	Synechococcus phage ACG-2014f
Seq_1_circ	225929	PROKKA_00215	gi|157952317|ref|YP_001497209.1|	29.9	328	hp NY2A_B013L	Viruses	Phycodnaviridae	Paramecium bursaria Chlorella virus NY2A
Seq_1_circ	225929	PROKKA_00216	gi|723026880|gb|AIX30806.1|	67.7	96	hp Syn7803US39_35	Viruses	Myoviridae	Synechococcus phage ACG-2014f
Seq_1_circ	225929	PROKKA_00218	gi|815854539|ref|YP_009134244.1|	55.3	47	hp Syn7803C90_33	Viruses	Myoviridae	Synechococcus phage ACG-2014f
Seq_1_circ	225929	PROKKA_00222	gi|814647608|emb|CLW96738.1|	51	204	PE-PGRS family protein	Bacteria	Mycobacteriaceae	Mycobacterium tuberculosis
Seq_1_circ	225929	PROKKA_00223	gi|815854533|ref|YP_009134238.1|	56.3	174	hp Syn7803C90_27	Viruses	Myoviridae	Synechococcus phage ACG-2014f
Seq_1_circ	225929	PROKKA_00224	gi|815853887|ref|YP_009134030.1|	77.4	274	DNA adenine methylase	Viruses	Myoviridae	Synechococcus phage ACG-2014j
Seq_1_circ	225929	PROKKA_00225	gi|472341044|ref|YP_007674564.1|	79	176	hp SWZG_00206	Viruses	Siphoviridae	Synechococcus phage S-SKS1
Seq_1_circ	225929	PROKKA_00226	gi|723027817|gb|AIX31729.1|	52.2	418	helicase	Viruses	Myoviridae	Synechococcus phage ACG-2014f
Seq_1_circ	225929	PROKKA_00227	gi|408660917|gb|EKL31917.1|	34.6	327	D12 class N6 adenine-specific DNA methyltransferase family protein	Bacteria	Vibrionaceae	Vibrio cholerae
Seq_1_circ	225929	PROKKA_00229	gi|651212479|ref|WP_026372274.1|	30.1	166	hp	Bacteria	Unc_Verrucomicrobia	Verrucomicrobia bacterium SCGC AAA164-I21
Seq_1_circ	225929	PROKKA_00231	gi|815854528|ref|YP_009134233.1|	36.4	696	tail fiber-like protein	Viruses	Myoviridae	Synechococcus phage ACG-2014f
Seq_1_circ	225929	PROKKA_00232	gi|723026282|gb|AIX30210.1|	56.9	1985	putative short tail fiber	Viruses	Myoviridae	Synechococcus phage ACG-2014f
Seq_1_circ	225929	PROKKA_00233	gi|723038790|gb|AIX42525.1|	58.5	1990	putative short tail fiber	Viruses	Myoviridae	Synechococcus phage ACG-2014f
Seq_1_circ	225929	PROKKA_00234	gi|815854526|ref|YP_009134231.1|	56.5	46	hp Syn7803C90_20	Viruses	Myoviridae	Synechococcus phage ACG-2014f
Seq_1_circ	225929	PROKKA_00235	gi|723017368|gb|AIX21344.1|	59.7	196	PiuC	Viruses	Myoviridae	Synechococcus phage ACG-2014f
Seq_1_circ	225929	PROKKA_00236	gi|723038787|gb|AIX42522.1|	83	358	group 1 glycosyl transferase	Viruses	Myoviridae	Synechococcus phage ACG-2014f
Seq_1_circ	225929	PROKKA_00237	gi|815854523|ref|YP_009134228.1|	68.1	188	hp Syn7803C90_17	Viruses	Myoviridae	Synechococcus phage ACG-2014f
Seq_1_circ	225929	PROKKA_00239	gi|545371440|ref|XP_005650281.1|	49	971	hp COCSUDRAFT_40018	Eukaryota	Coccomyxaceae	Coccomyxa subellipsoidea
Seq_1_circ	225929	PROKKA_00240	gi|723023432|gb|AIX27374.1|	51.1	237	hp Syn7803US13_14	Viruses	Myoviridae	Synechococcus phage ACG-2014f
Seq_1_circ	225929	PROKKA_00241	gi|723028313|gb|AIX32214.1|	45	706	hp Syn7803US44_14	Viruses	Myoviridae	Synechococcus phage ACG-2014f
Seq_1_circ	225929	PROKKA_00242	gi|723029388|gb|AIX33284.1|	40.5	439	hp Syn7803US52_12	Viruses	Myoviridae	Synechococcus phage ACG-2014f
Seq_1_circ	225929	PROKKA_00243	gi|736450655|ref|WP_034472495.1|	37.9	195	hp, partial	Bacteria	Bradyrhizobiaceae	Afipia sp. P52-10
Seq_1_circ	225929	PROKKA_00244	gi|723023711|gb|AIX27651.1|	34.8	653	hp Syn7803US17_10	Viruses	Myoviridae	Synechococcus phage ACG-2014f
Seq_1_circ	225929	PROKKA_00245	gi|61805887|ref|YP_214247.1|	81.5	54	gp51	Viruses	Myoviridae	Prochlorococcus phage P-SSM2
Seq_1_circ	225929	PROKKA_00246	gi|723039644|gb|AIX43358.1|	62.4	237	baseplate hub subunit	Viruses	Myoviridae	Synechococcus phage ACG-2014f
Seq_1_circ	225929	PROKKA_00247	gi|61805883|ref|YP_214243.1|	52.3	111	hp PSSM2_011	Viruses	Myoviridae	Prochlorococcus phage P-SSM2
Seq_1_circ	225929	PROKKA_00248	gi|723025469|gb|AIX29400.1|	69.3	140	head completion protein	Viruses	Myoviridae	Synechococcus phage ACG-2014f
Seq_1_circ	225929	PROKKA_00249	gi|723025470|gb|AIX29401.1|	54.5	143	hp Syn7803US30_5	Viruses	Myoviridae	Synechococcus phage ACG-2014f
Seq_1_circ	225929	PROKKA_00250	gi|723038488|gb|AIX42225.1|	49.3	298	baseplate tail tube cap	Viruses	Myoviridae	Synechococcus phage ACG-2014f
Seq_1_circ	225929	PROKKA_00251	gi|723039935|gb|AIX43646.1|	55.7	221	hp Syn7803C24_7	Viruses	Myoviridae	Synechococcus phage ACG-2014f
Seq_1_circ	225929	PROKKA_00252	gi|815854507|ref|YP_009134722.1|	73	318	ssDNA binding protein	Viruses	Myoviridae	Synechococcus phage ACG-2014f
Seq_1_circ	225929	PROKKA_00253	gi|472341106|ref|YP_007674626.1|	30.6	108	hp SWZG_00269	Viruses	Siphoviridae	Synechococcus phage S-SKS1
Seq_1_circ	225929	PROKKA_00254	gi|723028584|gb|AIX32485.1|	57.9	197	loader of DNA helicase	Viruses	Myoviridae	Synechococcus phage ACG-2014f
Seq_1_circ	225929	PROKKA_00255	gi|815854794|ref|YP_009134499.1|	63.5	85	late promoter transcription protein	Viruses	Myoviridae	Synechococcus phage ACG-2014f
Seq_1_circ	225929	PROKKA_00256	gi|472341109|ref|YP_007674629.1|	71.7	223	hp SWZG_00272	Viruses	Siphoviridae	Synechococcus phage S-SKS1
Seq_1_circ	225929	PROKKA_00257	gi|723039332|gb|AIX43060.1|	77.8	248	P-starvation inducible protein	Viruses	Myoviridae	Synechococcus phage ACG-2014f
Seq_1_circ	225929	PROKKA_00258	gi|815854791|ref|YP_009134496.1|	63.8	80	hp Syn7803C90_285	Viruses	Myoviridae	Synechococcus phage ACG-2014f
Seq_1_circ	225929	PROKKA_00259	gi|723042153|gb|AIX45830.1|	78.8	250	flavin-dependent thymidylate synthase	Viruses	Myoviridae	Synechococcus phage ACG-2014f
Seq_1_circ	225929	PROKKA_00260	gi|815854789|ref|YP_009134494.1|	55.9	59	hp Syn7803C90_283	Viruses	Myoviridae	Synechococcus phage ACG-2014f
Seq_1_circ	225929	PROKKA_00262	gi|815854787|ref|YP_009134492.1|	59.5	210	hp Syn7803C90_281	Viruses	Myoviridae	Synechococcus phage ACG-2014f
Seq_1_circ	225929	PROKKA_00263	gi|815854786|ref|YP_009134491.1|	61.2	67	hp Syn7803C90_280	Viruses	Myoviridae	Synechococcus phage ACG-2014f
Seq_1_circ	225929	PROKKA_00264	gi|655453168|ref|WP_028836426.1|	51.3	78	glutaredoxin	Bacteria	Unc_Proteobacteria	Proteobacteria bacterium JGI 0000113-L05
Seq_1_circ	225929	PROKKA_00266	gi|472341123|ref|YP_007674643.1|	37.3	268	sulfotransferase	Viruses	Siphoviridae	Synechococcus phage S-SKS1
Seq_1_circ	225929	PROKKA_00267	gi|648569023|ref|WP_026260774.1|	40	575	hp	Bacteria	Cytophagaceae	Spirosoma luteum
Seq_1_circ	225929	PROKKA_00268	gi|723027984|gb|AIX31896.1|	30.8	549	baseplate wedge initiator	Viruses	Myoviridae	Synechococcus phage ACG-2014f
Seq_1_circ	225929	PROKKA_00269	gi|723012789|gb|AIX16786.1|	46.6	103	baseplate wedge initiator	Viruses	Myoviridae	Synechococcus phage ACG-2014f
Seq_9_circ	86381	PROKKA_01032	gi|765686692|dbj|GAN45070.1|	35.4	198	adenylate cyclase	Bacteria	Xanthomonadaceae	Mizugakiibacter sediminis
Seq_9_circ	86381	PROKKA_01035	gi|761911656|ref|XP_011405095.1|	30.2	126	PREDICTED: trichohyalin-like	Eukaryota	Niphatidae	Amphimedon queenslandica
Seq_9_circ	86381	PROKKA_01036	gi|428691993|gb|AFZ45287.1|	28.2	156	hp PCC7418_3168	Bacteria	Unc_Chroococcales	Halothece sp. PCC 7418
Seq_9_circ	86381	PROKKA_01047	gi|685074271|emb|CDZ80097.1|	28.8	285	Phosphate starvation-inducible protein PsiH	Bacteria	Chlamydiaceae	Chlamydia sp. 'Rubis'
Seq_9_circ	86381	PROKKA_01048	gi|491174509|ref|WP_005032875.1|	57.1	217	thymidylate synthase (FAD)	Bacteria	Holophagaceae	Holophaga foetida
Seq_9_circ	86381	PROKKA_01049	gi|291580289|gb|ADE14746.1|	40.3	1023	Ribonucleoside-triphosphate reductase	Bacteria	Chromatiaceae	Nitrosococcus halophilus
Seq_9_circ	86381	PROKKA_01051	gi|374531761|ref|YP_005098318.1|	53.8	106	unnamed protein product	Viruses	Siphoviridae	Synechococcus phage S-CBS4
Seq_9_circ	86381	PROKKA_01055	gi|547878259|ref|WP_022283803.1|	46.3	82	stage V sporulation protein S	Bacteria	Clostridiaceae	Clostridium sp. CAG:417
Seq_9_circ	86381	PROKKA_01058	gi|750647077|ref|WP_040928942.1|	31	216	chromosome partitioning protein ParB	Bacteria	Staphylococcaceae	Nosocomiicoccus sp. NP2
Seq_9_circ	86381	PROKKA_01060	gi|740096324|ref|WP_037945573.1|	37	362	recombinase RecA	Bacteria	Helicobacteraceae	Sulfuricurvum sp. MLSB
Seq_9_circ	86381	PROKKA_01064	gi|13242538|ref|NP_077551.1|	35.2	400	EsV-1-66	Viruses	Phycodnaviridae	Ectocarpus siliculosus virus 1
Seq_9_circ	86381	PROKKA_01065	gi|654089888|ref|WP_027714975.1|	35.7	619	DNA polymerase I	Bacteria	Desulfuromonadaceae	Desulfuromonas sp. TF
Seq_9_circ	86381	PROKKA_01066	gi|374724018|gb|EHR76098.1|	53.3	60	putative protein with EF-hand-like Ca2+ binding domain	Archaea	Unc_Euryarchaeota	uncultured marine group II euryarchaeote
Seq_9_circ	86381	PROKKA_01067	gi|489639864|ref|WP_003544304.1|	30.1	163	MULTISPECIES: DNA primase	Bacteria	Peptococcaceae	Unc_Desulfotomaculum
Seq_9_circ	86381	PROKKA_01068	gi|422936015|ref|YP_007005911.1|	31.8	402	putative replicative DNA helicase	Viruses	Myoviridae	Bacillus phage BCD7
Seq_9_circ	86381	PROKKA_01070	gi|754079967|ref|WP_041721648.1|	27.8	212	hp	Bacteria	Clostridiaceae	Alkaliphilus metalliredigens
Seq_9_circ	86381	PROKKA_01075	gi|763364088|ref|WP_044221603.1|	43	86	hp	Bacteria	Flammeovirgaceae	Flammeovirga pacifica
Seq_9_circ	86381	PROKKA_01076	gi|775450611|dbj|BAQ85219.1|	38.1	328	filamentous hemagglutinin	Viruses	Unc_Viruses	uncultured Mediterranean phage uvMED
Seq_9_circ	86381	PROKKA_01077	gi|775460144|dbj|BAQ93787.1|	32.7	455	phage-related tail fiber protein	Viruses	Unc_Viruses	uncultured Mediterranean phage uvMED
Seq_9_circ	86381	PROKKA_01081	gi|189426961|ref|YP_001950060.1|	23	1487	unnamed protein product	Viruses	Myoviridae	Ralstonia phage RSL1
Seq_9_circ	86381	PROKKA_01082	gi|504008354|ref|WP_014242348.1|	39	118	hp	Bacteria	Rhodospirillaceae	Azospirillum brasilense
Seq_9_circ	86381	PROKKA_01087	gi|780106404|ref|WP_045475151.1|	30	494	hp	Bacteria	Thiotrichaceae	Thioploca ingrica
Seq_9_circ	86381	PROKKA_01088	gi|383835052|gb|EID74481.1|	30.7	114	GPW/gp25 family protein	Bacteria	Nocardiaceae	Rhodococcus imtechensis
Seq_9_circ	86381	PROKKA_01092	gi|586972646|gb|EWT07985.1|	41.4	116	baseplate assembly protein	Bacteria	Intrasporangiaceae	Intrasporangium chromatireducens
Seq_9_circ	86381	PROKKA_01098	gi|488791162|ref|WP_002703568.1|	40	135	phage tail protein	Bacteria	Cytophagaceae	Microscilla marina
Seq_9_circ	86381	PROKKA_01099	gi|655165464|ref|WP_028611987.1|	30.5	633	phage tail protein	Bacteria	Paenibacillaceae	Paenibacillus harenae
Seq_9_circ	86381	PROKKA_01105	gi|422936055|ref|YP_007005951.1|	44.4	304	hp BCD7_0100	Viruses	Myoviridae	Bacillus phage BCD7
Seq_9_circ	86381	PROKKA_01106	gi|123434028|ref|XP_001308733.1|	25.7	191	erythrocyte binding protein	Eukaryota	Trichomonadidae	Trichomonas vaginalis
Seq_9_circ	86381	PROKKA_01109	gi|422936058|ref|YP_007005954.1|	31.7	537	putative portal protein	Viruses	Myoviridae	Bacillus phage BCD7
Seq_9_circ	86381	PROKKA_01111	gi|422936059|ref|YP_007005955.1|	39	359	putative terminase large subunit	Viruses	Myoviridae	Bacillus phage BCD7
Seq_9_circ	86381	PROKKA_01113	gi|766954628|gb|KJF41258.1|	62.9	62	hp TQ39_03155	Bacteria	Ruminococcaceae	Ruminococcaceae bacterium 585-1
Seq_9_circ	86381	PROKKA_01116	gi|547905395|ref|WP_022308798.1|	64.8	108	mazG nucleotide pyrophosphohydrolase domain	Bacteria	Rikenellaceae	Alistipes sp. CAG:268
Seq_9_circ	86381	PROKKA_01120	gi|491575722|ref|WP_005433299.1|	43.4	122	hp	Bacteria	Sutterellaceae	Sutterella wadsworthensis
Seq_9_circ	86381	PROKKA_01122	gi|717933765|gb|KGX92944.1|	31.1	135	peptidase M15	Bacteria	Bacillaceae	Pontibacillus halophilus
Seq_16_circ	62634	PROKKA_01686	gi|294899021|ref|XP_002776465.1|	36.7	139	Troponin C-akin-1 protein, putative	Eukaryota	Perkinsidae	Perkinsus marinus
Seq_16_circ	62634	PROKKA_01690	gi|518878849|ref|WP_020034724.1|	74.4	82	hp	Bacteria	Unc_Verrucomicrobia	Verrucomicrobia bacterium SCGC AAA164-B23
Seq_16_circ	62634	PROKKA_01692	gi|518878841|ref|WP_020034716.1|	55.8	86	hp	Bacteria	Unc_Verrucomicrobia	Verrucomicrobia bacterium SCGC AAA164-B23
Seq_16_circ	62634	PROKKA_01693	gi|518878840|ref|WP_020034715.1|	38.7	124	hp	Bacteria	Unc_Verrucomicrobia	Verrucomicrobia bacterium SCGC AAA164-B23
Seq_16_circ	62634	PROKKA_01694	gi|255985670|gb|ACU46855.1|	52.8	159	putative sak protein	Viruses	Siphoviridae	Lactococcus phage CB13
Seq_16_circ	62634	PROKKA_01695	gi|518878838|ref|WP_020034713.1|	53.4	238	hp	Bacteria	Unc_Verrucomicrobia	Verrucomicrobia bacterium SCGC AAA164-B23
Seq_16_circ	62634	PROKKA_01696	gi|518878837|ref|WP_020034712.1|	51	102	hp	Bacteria	Unc_Verrucomicrobia	Verrucomicrobia bacterium SCGC AAA164-B23
Seq_16_circ	62634	PROKKA_01697	gi|518878836|ref|WP_020034711.1|	74.7	803	hp	Bacteria	Unc_Verrucomicrobia	Verrucomicrobia bacterium SCGC AAA164-B23
Seq_16_circ	62634	PROKKA_01698	gi|518878834|ref|WP_020034709.1|	69.5	413	hp	Bacteria	Unc_Verrucomicrobia	Verrucomicrobia bacterium SCGC AAA164-B23
Seq_16_circ	62634	PROKKA_01699	gi|509243156|ref|WP_016170423.1|	84.8	79	MULTISPECIES: hp	Bacteria	Unc_Bacteria	Unc_Bacteria
Seq_16_circ	62634	PROKKA_01702	gi|518863612|ref|WP_020019502.1|	50	76	MULTISPECIES: hp	Bacteria	Unc_Verrucomicrobia	Unc_Verrucomicrobia
Seq_16_circ	62634	PROKKA_01704	gi|775458986|dbj|BAQ92750.1|	66	235	putative phosphodiesterase	Viruses	Unc_Viruses	uncultured Mediterranean phage uvMED
Seq_16_circ	62634	PROKKA_01705	gi|509243114|ref|WP_016170413.1|	65.4	136	hp	Bacteria	Flavobacteriaceae	Flavobacterium sp. SCGC AAA160-P02
Seq_16_circ	62634	PROKKA_01706	gi|518878831|ref|WP_020034706.1|	42.1	1655	hp	Bacteria	Unc_Verrucomicrobia	Verrucomicrobia bacterium SCGC AAA164-B23
Seq_16_circ	62634	PROKKA_01708	gi|518878829|ref|WP_020034704.1|	37.3	209	hp	Bacteria	Unc_Verrucomicrobia	Verrucomicrobia bacterium SCGC AAA164-B23
Seq_16_circ	62634	PROKKA_01709	gi|762966205|ref|WP_043891635.1|	48.5	136	hp	Bacteria	Unc_Gammaproteobacteria	SAR86 cluster bacterium SAR86B
Seq_16_circ	62634	PROKKA_01710	gi|518878828|ref|WP_020034703.1|	54	265	hp	Bacteria	Unc_Verrucomicrobia	Verrucomicrobia bacterium SCGC AAA164-B23
Seq_16_circ	62634	PROKKA_01712	gi|754466659|ref|WP_041884084.1|	44.7	1499	hp	Bacteria	Unc_Verrucomicrobia	Verrucomicrobia bacterium SCGC AAA164-B23
Seq_16_circ	62634	PROKKA_01713	gi|518878826|ref|WP_020034701.1|	71	307	hp	Bacteria	Unc_Verrucomicrobia	Verrucomicrobia bacterium SCGC AAA164-B23
Seq_16_circ	62634	PROKKA_01714	gi|518878825|ref|WP_020034700.1|	53.2	325	hp	Bacteria	Unc_Verrucomicrobia	Verrucomicrobia bacterium SCGC AAA164-B23
Seq_16_circ	62634	PROKKA_01715	gi|518878823|ref|WP_020034698.1|	62.6	243	hp	Bacteria	Unc_Verrucomicrobia	Verrucomicrobia bacterium SCGC AAA164-B23
Seq_16_circ	62634	PROKKA_01716	gi|518878822|ref|WP_020034697.1|	71.3	478	hp	Bacteria	Unc_Verrucomicrobia	Verrucomicrobia bacterium SCGC AAA164-B23
Seq_16_circ	62634	PROKKA_01717	gi|518878821|ref|WP_020034696.1|	53.7	378	hp	Bacteria	Unc_Verrucomicrobia	Verrucomicrobia bacterium SCGC AAA164-B23
Seq_16_circ	62634	PROKKA_01718	gi|518878820|ref|WP_020034695.1|	76.6	811	hp	Bacteria	Unc_Verrucomicrobia	Verrucomicrobia bacterium SCGC AAA164-B23
Seq_16_circ	62634	PROKKA_01719	gi|754466683|ref|WP_041884108.1|	81.6	645	hp, partial	Bacteria	Unc_Verrucomicrobia	Verrucomicrobia bacterium SCGC AAA164-B23
Seq_16_circ	62634	PROKKA_01720	gi|518878818|ref|WP_020034693.1|	70.2	94	hp	Bacteria	Unc_Verrucomicrobia	Verrucomicrobia bacterium SCGC AAA164-B23
Seq_16_circ	62634	PROKKA_01721	gi|518878817|ref|WP_020034692.1|	65.8	187	hp	Bacteria	Unc_Verrucomicrobia	Verrucomicrobia bacterium SCGC AAA164-B23
Seq_16_circ	62634	PROKKA_01722	gi|518878816|ref|WP_020034691.1|	58.3	60	hp	Bacteria	Unc_Verrucomicrobia	Verrucomicrobia bacterium SCGC AAA164-B23
Seq_16_circ	62634	PROKKA_01723	gi|518878815|ref|WP_020034690.1|	74.3	74	hp	Bacteria	Unc_Verrucomicrobia	Verrucomicrobia bacterium SCGC AAA164-B23
Seq_16_circ	62634	PROKKA_01725	gi|518878813|ref|WP_020034688.1|	46.6	73	hp	Bacteria	Unc_Verrucomicrobia	Verrucomicrobia bacterium SCGC AAA164-B23
Seq_16_circ	62634	PROKKA_01727	gi|550276568|ref|WP_022603174.1|	43.5	191	hp	Bacteria	Vibrionaceae	Vibrio nigripulchritudo
Seq_16_circ	62634	PROKKA_01731	gi|775450611|dbj|BAQ85219.1|	29.2	507	filamentous hemagglutinin	Viruses	Unc_Viruses	uncultured Mediterranean phage uvMED
Seq_16_circ	62634	PROKKA_01732	gi|787066126|dbj|BAR36753.1|	50	74	phage protein	Viruses	Unc_Viruses	uncultured Mediterranean phage uvMED
Seq_16_circ	62634	PROKKA_01733	gi|655452993|ref|WP_028836267.1|	35.3	150	hp	Bacteria	Unc_Proteobacteria	Proteobacteria bacterium JGI 0000113-L05
Seq_16_circ	62634	PROKKA_01734	gi|647558355|ref|WP_025839189.1|	63.6	132	hp	Bacteria	Porphyromonadaceae	Porphyromonas cangingivalis
Seq_16_circ	62634	PROKKA_01736	gi|518878801|ref|WP_020034676.1|	63.3	49	hp	Bacteria	Unc_Verrucomicrobia	Verrucomicrobia bacterium SCGC AAA164-B23
Seq_16_circ	62634	PROKKA_01737	gi|754466675|ref|WP_041884100.1|	80	75	hp, partial	Bacteria	Unc_Verrucomicrobia	Verrucomicrobia bacterium SCGC AAA164-B23
Seq_16_circ	62634	PROKKA_01738	gi|518878789|ref|WP_020034664.1|	70.4	142	hp	Bacteria	Unc_Verrucomicrobia	Verrucomicrobia bacterium SCGC AAA164-B23
Seq_16_circ	62634	PROKKA_01739	gi|655441706|ref|WP_028826251.1|	40.7	86	hp	Bacteria	Unc_Proteobacteria	Proteobacteria bacterium JGI 0000113-P07
Seq_16_circ	62634	PROKKA_01741	gi|494810911|ref|WP_007546319.1|	42.2	529	molecular chaperone GroEL	Bacteria	Hydrogenothermaceae	Sulfurihydrogenibium yellowstonense
Seq_30_circ	48167	PROKKA_02530	gi|655453565|ref|WP_028836798.1|	73.2	56	hp	Bacteria	Unc_Proteobacteria	Proteobacteria bacterium JGI 0000113-L05
Seq_30_circ	48167	PROKKA_02531	gi|518878801|ref|WP_020034676.1|	66.7	54	hp	Bacteria	Unc_Verrucomicrobia	Verrucomicrobia bacterium SCGC AAA164-B23
Seq_30_circ	48167	PROKKA_02533	gi|655441339|ref|WP_028825890.1|	34.4	358	hp	Bacteria	Unc_Proteobacteria	Proteobacteria bacterium JGI 0000113-P07
Seq_30_circ	48167	PROKKA_02535	gi|655454511|ref|WP_028837663.1|	35.6	90	hp	Bacteria	Unc_Proteobacteria	Proteobacteria bacterium JGI 0000113-D06
Seq_30_circ	48167	PROKKA_02539	gi|655454507|ref|WP_028837659.1|	67.4	193	hp	Bacteria	Unc_Proteobacteria	Proteobacteria bacterium JGI 0000113-D06
Seq_30_circ	48167	PROKKA_02540	gi|655453890|ref|WP_028837114.1|	65.6	131	hp	Bacteria	Unc_Proteobacteria	Proteobacteria bacterium JGI 0000113-L05
Seq_30_circ	48167	PROKKA_02542	gi|754466675|ref|WP_041884100.1|	88.4	69	hp, partial	Bacteria	Unc_Verrucomicrobia	Verrucomicrobia bacterium SCGC AAA164-B23
Seq_30_circ	48167	PROKKA_02545	gi|518878815|ref|WP_020034690.1|	78.4	74	hp	Bacteria	Unc_Verrucomicrobia	Verrucomicrobia bacterium SCGC AAA164-B23
Seq_30_circ	48167	PROKKA_02546	gi|518878817|ref|WP_020034692.1|	67	188	hp	Bacteria	Unc_Verrucomicrobia	Verrucomicrobia bacterium SCGC AAA164-B23
Seq_30_circ	48167	PROKKA_02547	gi|518878818|ref|WP_020034693.1|	68.8	93	hp	Bacteria	Unc_Verrucomicrobia	Verrucomicrobia bacterium SCGC AAA164-B23
Seq_30_circ	48167	PROKKA_02548	gi|754466683|ref|WP_041884108.1|	82.6	620	hp, partial	Bacteria	Unc_Verrucomicrobia	Verrucomicrobia bacterium SCGC AAA164-B23
Seq_30_circ	48167	PROKKA_02549	gi|518878820|ref|WP_020034695.1|	77.2	811	hp	Bacteria	Unc_Verrucomicrobia	Verrucomicrobia bacterium SCGC AAA164-B23
Seq_30_circ	48167	PROKKA_02550	gi|775460252|dbj|BAQ93883.1|	78.8	52	hp	Viruses	Unc_Viruses	uncultured Mediterranean phage uvMED
Seq_30_circ	48167	PROKKA_02552	gi|775455229|dbj|BAQ89363.1|	69.1	94	hp	Viruses	Unc_Viruses	uncultured Mediterranean phage uvMED
Seq_30_circ	48167	PROKKA_02553	gi|518878793|ref|WP_020034668.1|	71.6	81	hp	Bacteria	Unc_Verrucomicrobia	Verrucomicrobia bacterium SCGC AAA164-B23
Seq_30_circ	48167	PROKKA_02554	gi|518878821|ref|WP_020034696.1|	50.3	388	hp	Bacteria	Unc_Verrucomicrobia	Verrucomicrobia bacterium SCGC AAA164-B23
Seq_30_circ	48167	PROKKA_02555	gi|518878822|ref|WP_020034697.1|	75.9	485	hp	Bacteria	Unc_Verrucomicrobia	Verrucomicrobia bacterium SCGC AAA164-B23
Seq_30_circ	48167	PROKKA_02556	gi|518878823|ref|WP_020034698.1|	62.9	245	hp	Bacteria	Unc_Verrucomicrobia	Verrucomicrobia bacterium SCGC AAA164-B23
Seq_30_circ	48167	PROKKA_02559	gi|739051454|ref|WP_036926674.1|	48.3	327	hp, partial	Bacteria	Unc_Proteobacteria	Proteobacteria bacterium JGI 0000113-P07
Seq_30_circ	48167	PROKKA_02560	gi|518878826|ref|WP_020034701.1|	72.7	308	hp	Bacteria	Unc_Verrucomicrobia	Verrucomicrobia bacterium SCGC AAA164-B23
Seq_30_circ	48167	PROKKA_02561	gi|754466659|ref|WP_041884084.1|	40.2	1579	hp	Bacteria	Unc_Verrucomicrobia	Verrucomicrobia bacterium SCGC AAA164-B23
Seq_30_circ	48167	PROKKA_02562	gi|787064890|dbj|BAR35697.1|	50.6	77	putative glycosidase	Viruses	Unc_Viruses	uncultured Mediterranean phage uvMED
Seq_30_circ	48167	PROKKA_02563	gi|518878828|ref|WP_020034703.1|	42.2	275	hp	Bacteria	Unc_Verrucomicrobia	Verrucomicrobia bacterium SCGC AAA164-B23
Seq_30_circ	48167	PROKKA_02564	gi|762966205|ref|WP_043891635.1|	47.8	136	hp	Bacteria	Unc_Gammaproteobacteria	SAR86 cluster bacterium SAR86B
Seq_30_circ	48167	PROKKA_02566	gi|518878830|ref|WP_020034705.1|	31.4	277	hp	Bacteria	Unc_Verrucomicrobia	Verrucomicrobia bacterium SCGC AAA164-B23
Seq_30_circ	48167	PROKKA_02567	gi|518878831|ref|WP_020034706.1|	23	540	hp	Bacteria	Unc_Verrucomicrobia	Verrucomicrobia bacterium SCGC AAA164-B23
Seq_30_circ	48167	PROKKA_02569	gi|509243114|ref|WP_016170413.1|	59.9	137	hp	Bacteria	Flavobacteriaceae	Flavobacterium sp. SCGC AAA160-P02
Seq_30_circ	48167	PROKKA_02571	gi|775458986|dbj|BAQ92750.1|	66.4	235	putative phosphodiesterase	Viruses	Unc_Viruses	uncultured Mediterranean phage uvMED
Seq_30_circ	48167	PROKKA_02574	gi|509243156|ref|WP_016170423.1|	77.2	79	MULTISPECIES: hp	Bacteria	Unc_Bacteria	Unc_Bacteria
Seq_30_circ	48167	PROKKA_02575	gi|787064879|dbj|BAR35686.1|	66.3	409	putative helicase	Viruses	Unc_Viruses	uncultured Mediterranean phage uvMED
Seq_30_circ	48167	PROKKA_02577	gi|518878836|ref|WP_020034711.1|	76.9	800	hp	Bacteria	Unc_Verrucomicrobia	Verrucomicrobia bacterium SCGC AAA164-B23
Seq_30_circ	48167	PROKKA_02578	gi|518878837|ref|WP_020034712.1|	62.9	89	hp	Bacteria	Unc_Verrucomicrobia	Verrucomicrobia bacterium SCGC AAA164-B23
Seq_30_circ	48167	PROKKA_02579	gi|518878838|ref|WP_020034713.1|	55.9	245	hp	Bacteria	Unc_Verrucomicrobia	Verrucomicrobia bacterium SCGC AAA164-B23
Seq_30_circ	48167	PROKKA_02581	gi|543006452|gb|ERJ00842.1|	56.7	127	hp HMPREF0262_00431	Bacteria	Clostridiaceae	Clostridium sp. ATCC 29733
Seq_30_circ	48167	PROKKA_02582	gi|518878840|ref|WP_020034715.1|	37.1	124	hp	Bacteria	Unc_Verrucomicrobia	Verrucomicrobia bacterium SCGC AAA164-B23
Seq_30_circ	48167	PROKKA_02583	gi|518878841|ref|WP_020034716.1|	48.9	90	hp	Bacteria	Unc_Verrucomicrobia	Verrucomicrobia bacterium SCGC AAA164-B23
Seq_41_circ	42767	PROKKA_03125	gi|740653695|ref|WP_038439002.1|	60.6	94	hp	Bacteria	Rhizobiaceae	Sinorhizobium meliloti
Seq_41_circ	42767	PROKKA_03130	gi|488059293|ref|WP_002130690.1|	25.6	305	hp	Bacteria	Bacillaceae	Bacillus cereus
Seq_41_circ	42767	PROKKA_03131	gi|509140332|ref|YP_008059213.1|	34.4	418	terminase large subunit	Viruses	Unc_Viruses	Halovirus HGTV-1
Seq_41_circ	42767	PROKKA_03133	gi|500664564|ref|WP_011968958.1|	52.6	397	lactate dehydrogenase	Bacteria	Clostridiaceae	Clostridium beijerinckii
Seq_41_circ	42767	PROKKA_03139	gi|302779105|gb|ADL69664.1|	27.5	385	glycosyl transferase family 2	Bacteria	Thermoanaerobacterales Fam	Thermoanaerobacterium thermosaccharolyticum
Seq_41_circ	42767	PROKKA_03141	gi|497760655|ref|WP_010074839.1|	28	250	glycosyl transferase family 2	Bacteria	Clostridiaceae	Clostridium cellulovorans
Seq_41_circ	42767	PROKKA_03142	gi|647685913|ref|WP_025947926.1|	39	308	hp	Bacteria	Prochlorococcaceae	Prochlorococcus sp. scB241_529J15
Seq_41_circ	42767	PROKKA_03143	gi|550915271|ref|WP_022668260.1|	49.9	335	GDP-mannose 4,6-dehydratase	Bacteria	Desulfobacteraceae	Desulfospira joergensenii
Seq_41_circ	42767	PROKKA_03145	gi|657649731|ref|WP_029454177.1|	51.4	175	hp	Bacteria	Unc_Alphaproteobacteria	Candidatus Pelagibacter ubique
Seq_41_circ	42767	PROKKA_03147	gi|657649732|ref|WP_029454178.1|	51	198	hp	Bacteria	Unc_Alphaproteobacteria	Candidatus Pelagibacter ubique
Seq_41_circ	42767	PROKKA_03148	gi|518924330|ref|WP_020080205.1|	54.1	135	cytidyltransferase	Bacteria	Flavobacteriaceae	Flavobacterium sp. SCGC AAA160-P02
Seq_41_circ	42767	PROKKA_03149	gi|499401244|ref|WP_011088711.1|	38.5	330	MULTISPECIES: sugar kinase	Bacteria	Bradyrhizobiaceae	Unc_Bradyrhizobium
Seq_41_circ	42767	PROKKA_03150	gi|516327869|ref|WP_017718528.1|	35.4	311	hp	Bacteria	Unc_Oscillatoriales	Oscillatoria sp. PCC 10802
Seq_41_circ	42767	PROKKA_03152	gi|406977422|gb|EKD99587.1|	43.4	99	methyltransferase type 11	Bacteria	Unc_Bacteria	uncultured bacterium
Seq_41_circ	42767	PROKKA_03155	gi|726042953|gb|KHE90216.1|	28.4	401	protein involved in methylthiolation of isopentenylated A37 derivatives in tRNA	Bacteria	Candidatus Brocadiaceae	Candidatus Scalindua brodae
Seq_41_circ	42767	PROKKA_03156	gi|740057429|ref|WP_037907055.1|	26.4	397	hp	Bacteria	Streptomycetaceae	Streptomyces yeochonensis
Seq_41_circ	42767	PROKKA_03165	gi|219862044|gb|ACL42385.1|	41	83	hp Achl_4434	Bacteria	Micrococcaceae	Arthrobacter chlorophenolicus
Seq_41_circ	42767	PROKKA_03186	gi|728875576|gb|AIY89887.1|	29.4	282	hp GACE_0838	Archaea	Archaeoglobaceae	Geoglobus acetivorans
Seq_48_circ	40626	PROKKA_03493	gi|550978066|ref|WP_022726259.1|	34.3	102	hp	Bacteria	Unc_Alphaproteobacteria	alpha proteobacterium SCGC AAA536-K22
Seq_48_circ	40626	PROKKA_03495	gi|775454288|dbj|BAQ88515.1|	46.1	128	hp	Viruses	Unc_Viruses	uncultured Mediterranean phage uvMED
Seq_48_circ	40626	PROKKA_03499	gi|651613026|ref|WP_026607155.1|	34.5	148	hp	Bacteria	Beijerinckiaceae	Methylocapsa acidiphila
Seq_48_circ	40626	PROKKA_03501	gi|785770759|gb|AJZ76677.1|	42.4	264	hp SU86_005820	Archaea	Unc_Thaumarchaeota	Thaumarchaeota archaeon SAT1
Seq_48_circ	40626	PROKKA_03508	gi|655440605|ref|WP_028825175.1|	50.5	184	hp	Bacteria	Unc_Proteobacteria	Proteobacteria bacterium JGI 0000113-P07
Seq_48_circ	40626	PROKKA_03518	gi|283440641|gb|ADB19083.1|	35.2	338	phage/plasmid-related protein TIGR03299	Bacteria	Planctomycetaceae	Pirellula staleyi
Seq_48_circ	40626	PROKKA_03524	gi|542082103|gb|ERI13528.1|	31.4	229	hp O206_08650	Bacteria	Brucellaceae	Ochrobactrum sp. EGD-AQ16
Seq_48_circ	40626	PROKKA_03528	gi|339758352|gb|EGQ43609.1|	30.8	312	replication factor C small subunit	Archaea	Unc_Nanohaloarchaea	Candidatus Nanosalina sp. J07AB43
Seq_48_circ	40626	PROKKA_03531	gi|655440634|ref|WP_028825204.1|	42.8	334	hp	Bacteria	Unc_Proteobacteria	Proteobacteria bacterium JGI 0000113-P07
Seq_48_circ	40626	PROKKA_03533	gi|655440636|ref|WP_028825206.1|	39.5	821	hp	Bacteria	Unc_Proteobacteria	Proteobacteria bacterium JGI 0000113-P07
Seq_48_circ	40626	PROKKA_03537	gi|739058441|ref|WP_036929945.1|	53.3	60	hp	Bacteria	Unc_Proteobacteria	Proteobacteria bacterium JGI 0000113-P07
Seq_48_circ	40626	PROKKA_03538	gi|655440637|ref|WP_028825207.1|	40.2	321	hp	Bacteria	Unc_Proteobacteria	Proteobacteria bacterium JGI 0000113-P07
Seq_48_circ	40626	PROKKA_03540	gi|655440639|ref|WP_028825209.1|	51.9	337	hp	Bacteria	Unc_Proteobacteria	Proteobacteria bacterium JGI 0000113-P07
Seq_48_circ	40626	PROKKA_03543	gi|739058443|ref|WP_036929947.1|	69.3	228	hp	Bacteria	Unc_Proteobacteria	Proteobacteria bacterium JGI 0000113-P07
Seq_48_circ	40626	PROKKA_03544	gi|655440641|ref|WP_028825211.1|	50.1	457	hp	Bacteria	Unc_Proteobacteria	Proteobacteria bacterium JGI 0000113-P07
Seq_48_circ	40626	PROKKA_03545	gi|655440642|ref|WP_028825212.1|	56.1	148	hp	Bacteria	Unc_Proteobacteria	Proteobacteria bacterium JGI 0000113-P07
Seq_48_circ	40626	PROKKA_03546	gi|374724260|gb|EHR76340.1|	41.3	504	TCP-1/cpn60 chaperonin (HSP60 family) protein	Archaea	Unc_Euryarchaeota	uncultured marine group II euryarchaeote
Seq_48_circ	40626	PROKKA_03548	gi|517225270|ref|WP_018414088.1|	27.1	207	hp, partial	Bacteria	Unc_Alphaproteobacteria	Candidatus Pelagibacter ubique
Seq_48_circ	40626	PROKKA_03549	gi|775453125|dbj|BAQ87488.1|	31.5	241	tail fiber protein	Viruses	Unc_Viruses	uncultured Mediterranean phage uvMED
Seq_48_circ	40626	PROKKA_03552	gi|422902195|gb|AFX83655.1|	64.9	74	hp MedDCM-OCT-S13-C2-cds38	Viruses	Unc_Viruses	uncultured Mediterranean phage MEDS1 group
Seq_48_circ	40626	PROKKA_03553	gi|494041197|ref|WP_006983321.1|	55.9	59	autotransporter-associated beta strand repeat protein	Bacteria	Unc_Spartobacteria	Chthoniobacter flavus
Seq_58_circ	38016	PROKKA_03935	gi|516898500|ref|WP_018154797.1|	44.8	286	hp	Archaea	Methanococcaceae	Methanothermococcus thermolithotrophicus
Seq_58_circ	38016	PROKKA_03938	gi|229453468|gb|EEO59189.1|	50	104	glycosyltransferase, group 2 family protein	Bacteria	Bacteroidaceae	Bacteroides sp. 9_1_42FAA
Seq_58_circ	38016	PROKKA_03941	gi|544853071|ref|WP_021267641.1|	28.8	222	pseudaminic acid synthase	Bacteria	Bacteriovoracaceae	Bacteriovorax sp. BAL6_X
Seq_58_circ	38016	PROKKA_03944	gi|500675335|ref|WP_011971665.1|	47.2	89	peptidase M15	Bacteria	Clostridiaceae	Alkaliphilus metalliredigens
Seq_58_circ	38016	PROKKA_03946	gi|517524015|ref|WP_018694223.1|	34.6	159	DNA methylase	Bacteria	Pseudoalteromonadaceae	Algicola sagamiensis
Seq_58_circ	38016	PROKKA_03947	gi|736907924|ref|WP_034906365.1|	38.4	164	DNA methylase N-4	Bacteria	Erythrobacteraceae	Erythrobacter litoralis
Seq_58_circ	38016	PROKKA_03949	gi|493467052|ref|WP_006422224.1|	43.7	316	RmlD substrate binding domain protein	Bacteria	Unc_Deltaproteobacteria	delta proteobacterium NaphS2
Seq_58_circ	38016	PROKKA_03950	gi|489839652|ref|WP_003743358.1|	33.8	204	single-stranded DNA-binding protein	Bacteria	Listeriaceae	Listeria monocytogenes
Seq_58_circ	38016	PROKKA_03958	gi|518897992|ref|WP_020053867.1|	29.1	175	hp	Bacteria	Unc_Alphaproteobacteria	alpha proteobacterium SCGC AAA015-N04
Seq_58_circ	38016	PROKKA_03970	gi|94553442|gb|ABF43366.1|	33.6	360	hp Acid345_4366	Bacteria	Acidobacteriaceae	Candidatus Koribacter versatilis
Seq_58_circ	38016	PROKKA_03971	gi|765518203|ref|WP_044730450.1|	27.3	422	hp	Bacteria	Bacillaceae	Geobacillus kaustophilus
Seq_58_circ	38016	PROKKA_03973	gi|505137742|ref|WP_015324844.1|	50	60	death-on-curing family protein	Archaea	Methanosarcinaceae	Methanomethylovorans hollandica
Seq_58_circ	38016	PROKKA_03978	gi|503511867|ref|WP_013746409.1|	27.1	365	hp	Bacteria	Pasteurellaceae	Gallibacterium anatis
Seq_58_circ	38016	PROKKA_03980	gi|517501044|ref|WP_018671621.1|	28.6	318	hp	Bacteria	Paenibacillaceae	Brevibacillus laterosporus
Seq_58_circ	38016	PROKKA_03988	gi|654092028|ref|WP_027715819.1|	25.9	491	hp	Bacteria	Desulfuromonadaceae	Desulfuromonas sp. TF
Seq_72_circ	34518	PROKKA_04563	gi|497165716|ref|WP_009494222.1|	49.3	406	terminase	Bacteria	Methylobacteriaceae	Microvirga lotononidis
Seq_72_circ	34518	PROKKA_04564	gi|255292510|dbj|BAH89625.1|	40.3	72	hp	Bacteria	Unc_Bacteria	uncultured bacterium
Seq_72_circ	34518	PROKKA_04566	gi|763367975|ref|WP_044225435.1|	51.7	143	deoxyuridine 5'-triphosphate nucleotidohydrolase	Bacteria	Flammeovirgaceae	Flammeovirga pacifica
Seq_72_circ	34518	PROKKA_04567	gi|775454908|dbj|BAQ89085.1|	39.3	145	nuclease	Viruses	Unc_Viruses	uncultured Mediterranean phage uvMED
Seq_72_circ	34518	PROKKA_04568	gi|748738116|ref|WP_039996232.1|	39.6	101	P21 prophage-derived protein NinB	Bacteria	Enterobacteriaceae	Serratia fonticola
Seq_72_circ	34518	PROKKA_04569	gi|655440098|ref|WP_028824685.1|	57.3	75	hp	Bacteria	Unc_Proteobacteria	Proteobacteria bacterium JGI 0000113-P07
Seq_72_circ	34518	PROKKA_04572	gi|667706834|gb|KFA58932.1|	42.4	205	Primosomal protein I	Bacteria	Orbaceae	Gilliamella apicola
Seq_72_circ	34518	PROKKA_04573	gi|740460350|ref|WP_038291778.1|	56	50	hp, partial	Bacteria	Hahellaceae	Zooshikella ganghwensis
Seq_72_circ	34518	PROKKA_04574	gi|564975642|ref|WP_023875441.1|	27.4	234	hp	Bacteria	Pseudomonadaceae	Pseudomonas aeruginosa
Seq_72_circ	34518	PROKKA_04577	gi|739649175|ref|WP_037504967.1|	49.6	117	hp, partial	Bacteria	Sphingomonadaceae	Sphingobium sp. YL23
Seq_72_circ	34518	PROKKA_04578	gi|517524040|ref|WP_018694248.1|	47.6	145	hp	Bacteria	Pseudoalteromonadaceae	Algicola sagamiensis
Seq_72_circ	34518	PROKKA_04580	gi|648567551|ref|WP_026259302.1|	42.6	394	integrase	Bacteria	Rhodocyclaceae	Uliginosibacterium gangwonense
Seq_72_circ	34518	PROKKA_04583	gi|34419329|ref|NP_899342.1|	51.6	64	hp KVP40.0094	Viruses	Myoviridae	Vibrio phage KVP40
Seq_72_circ	34518	PROKKA_04585	gi|787064212|dbj|BAR35118.1|	37.4	377	hp	Viruses	Unc_Viruses	uncultured Mediterranean phage uvMED
Seq_72_circ	34518	PROKKA_04586	gi|504769244|ref|WP_014956346.1|	58.3	120	lysozyme	Bacteria	Desulfobacteraceae	Desulfobacula toluolica
Seq_72_circ	34518	PROKKA_04588	gi|575564804|gb|ETX64476.1|	37	467	hp P835_01668	Bacteria	Enterobacteriaceae	Citrobacter freundii
Seq_72_circ	34518	PROKKA_04589	gi|497813325|ref|WP_010127509.1|	35.3	833	hp	Bacteria	Sphingomonadaceae	Sphingomonas sp. KC8
Seq_72_circ	34518	PROKKA_04590	gi|563532494|ref|WP_023738686.1|	31.5	143	hp	Bacteria	Phyllobacteriaceae	Mesorhizobium sp. LNJC398B00
Seq_72_circ	34518	PROKKA_04593	gi|787071672|dbj|BAR15430.1|	41.3	682	putative tail tubular protein B	Viruses	Unc_Viruses	uncultured Mediterranean phage uvMED
Seq_72_circ	34518	PROKKA_04594	gi|775452072|dbj|BAQ86542.1|	39.3	173	putative tail tubular protein	Viruses	Unc_Viruses	uncultured Mediterranean phage uvMED
Seq_72_circ	34518	PROKKA_04595	gi|775451407|dbj|BAQ85941.1|	59.1	286	putative major capsid protein	Viruses	Unc_Viruses	uncultured Mediterranean phage uvMED
Seq_72_circ	34518	PROKKA_04596	gi|787041102|dbj|BAR16235.1|	27.2	272	putative protease	Viruses	Unc_Viruses	uncultured Mediterranean phage uvMED
Seq_72_circ	34518	PROKKA_04598	gi|775451404|dbj|BAQ85938.1|	46.8	515	head-tail connector protein	Viruses	Unc_Viruses	uncultured Mediterranean phage uvMED
Seq_73_circ	34439	PROKKA_04602	gi|655976683|ref|WP_029018994.1|	49.2	185	hp	Bacteria	Unc_Actinobacteria	actinobacterium SCGC AAA028-I14
Seq_73_circ	34439	PROKKA_04604	gi|655976688|ref|WP_029018999.1|	40.1	362	hp, partial	Bacteria	Unc_Actinobacteria	actinobacterium SCGC AAA028-I14
Seq_73_circ	34439	PROKKA_04605	gi|647135907|ref|WP_025647581.1|	38.2	306	hp	Bacteria	Burkholderiaceae	Burkholderia sp. JGI 001012-B17
Seq_73_circ	34439	PROKKA_04618	gi|723005955|gb|AIX11871.1|	36	111	hp	Viruses	Myoviridae	Flavobacterium phage FCL-2
Seq_73_circ	34439	PROKKA_04622	gi|655440017|ref|WP_028824607.1|	60.9	87	hp	Bacteria	Unc_Proteobacteria	Proteobacteria bacterium JGI 0000113-P07
Seq_73_circ	34439	PROKKA_04623	gi|755017017|ref|WP_042370311.1|	45.6	90	hp	Bacteria	Bacteroidaceae	Bacteroidaceae bacterium MS4
Seq_73_circ	34439	PROKKA_04628	gi|353347752|gb|EHB92028.1|	36.7	215	hp HMPREF9450_02077	Bacteria	Rikenellaceae	Alistipes indistinctus
Seq_73_circ	34439	PROKKA_04631	gi|505143859|ref|WP_015330961.1|	32.9	143	hp	Bacteria	Cytophagaceae	Fibrella aestuarina
Seq_73_circ	34439	PROKKA_04632	gi|658567924|ref|WP_029748316.1|	28.9	232	hp, partial	Bacteria	Unc_Marinimicrobia	Marinimicrobia bacterium JGI 0000113-D11
Seq_73_circ	34439	PROKKA_04638	gi|312181900|gb|ADQ42069.1|	33	209	hp Calkr_2646	Bacteria	Thermoanaerobacterales Fam	Caldicellulosiruptor kristjanssonii
Seq_73_circ	34439	PROKKA_04640	gi|736756736|ref|WP_034760318.1|	68.3	104	hp, partial	Bacteria	Flavobacteriaceae	Chryseobacterium sp. OV259
Seq_73_circ	34439	PROKKA_04641	gi|384068855|emb|CCH02065.1|	41.6	250	hp FAES_4065	Bacteria	Cytophagaceae	Fibrella aestuarina
Seq_73_circ	34439	PROKKA_04643	gi|492508126|ref|WP_005869967.1|	49.1	230	phosphatase GppA	Bacteria	Campylobacteraceae	Campylobacter gracilis
Seq_73_circ	34439	PROKKA_04648	gi|647135891|ref|WP_025647571.1|	34.2	149	hp	Bacteria	Burkholderiaceae	Burkholderia sp. JGI 001012-B17
Seq_73_circ	34439	PROKKA_04649	gi|651641456|ref|WP_026627283.1|	23.3	494	hp	Bacteria	Porphyromonadaceae	Dysgonomonas capnocytophagoides
Seq_106_circ	29776	PROKKA_05989	gi|655943689|ref|WP_028991825.1|	33.9	121	thiamine biosynthesis protein ThiF	Bacteria	Thermoanaerobacteraceae	Thermoanaerobacter thermocopriae
Seq_106_circ	29776	PROKKA_05991	gi|571798094|ref|YP_008770191.1|	37.7	151	hp phiLdb_00026	Viruses	Siphoviridae	Lactobacillus phage phiLdb
Seq_106_circ	29776	PROKKA_05995	gi|758359143|emb|CEP18480.1|	26.7	277	hp	Eukaryota	Mucoraceae	Parasitella parasitica
Seq_106_circ	29776	PROKKA_06000	gi|739056280|ref|WP_036928711.1|	30.1	565	hp, partial	Bacteria	Unc_Proteobacteria	Proteobacteria bacterium JGI 0000113-P07
Seq_106_circ	29776	PROKKA_06004	gi|775452138|dbj|BAQ86604.1|	29	145	Phage-related lysozyme (muraminidase) (COG3772)	Viruses	Unc_Viruses	uncultured Mediterranean phage uvMED
Seq_106_circ	29776	PROKKA_06009	gi|787062912|dbj|BAR34002.1|	61.4	83	hp	Viruses	Unc_Viruses	uncultured Mediterranean phage uvMED
Seq_106_circ	29776	PROKKA_06010	gi|775450665|dbj|BAQ85270.1|	60.8	51	hp	Viruses	Unc_Viruses	uncultured Mediterranean phage uvMED
Seq_106_circ	29776	PROKKA_06013	gi|775450614|dbj|BAQ85222.1|	63.5	126	thioredoxin	Viruses	Unc_Viruses	uncultured Mediterranean phage uvMED
Seq_106_circ	29776	PROKKA_06014	gi|775450613|dbj|BAQ85221.1|	72.2	97	phage minor structural protein	Viruses	Unc_Viruses	uncultured Mediterranean phage uvMED
Seq_131_circ	27292	PROKKA_06888	gi|817141976|ref|WP_046513589.1|	28.6	259	hp	Bacteria	Cryomorphaceae	Cryomorphaceae bacterium ASP10-05a
Seq_131_circ	27292	PROKKA_06889	gi|775458917|dbj|BAQ92686.1|	53	117	Uncharacterized protein conserved in bacteria (COG3108)	Viruses	Unc_Viruses	uncultured Mediterranean phage uvMED
Seq_131_circ	27292	PROKKA_06890	gi|383397833|gb|AFH22610.1|	45.5	246	hp OSG_ehp30_00275	Viruses	Unc_Viruses	Environmental Halophage eHP-30
Seq_131_circ	27292	PROKKA_06895	gi|498289011|ref|WP_010603167.1|	67.2	174	site-specific DNA-methyltransferase	Bacteria	Sphingobacteriaceae	Pedobacter agri
Seq_131_circ	27292	PROKKA_06896	gi|488342050|ref|WP_002411435.1|	34.1	176	hp, partial	Bacteria	Enterococcaceae	Enterococcus faecalis
Seq_131_circ	27292	PROKKA_06901	gi|657617535|ref|WP_029428559.1|	39.8	113	hp	Bacteria	Bacteroidaceae	Bacteroides cellulosilyticus
Seq_131_circ	27292	PROKKA_06902	gi|655443094|ref|WP_028827614.1|	46.2	91	hp	Bacteria	Unc_Proteobacteria	Proteobacteria bacterium JGI 0000113-P07
Seq_131_circ	27292	PROKKA_06903	gi|655440284|ref|WP_028824865.1|	54.4	320	hp	Bacteria	Unc_Proteobacteria	Proteobacteria bacterium JGI 0000113-P07
Seq_131_circ	27292	PROKKA_06904	gi|655440285|ref|WP_028824866.1|	30.2	182	hp	Bacteria	Unc_Proteobacteria	Proteobacteria bacterium JGI 0000113-P07
Seq_131_circ	27292	PROKKA_06905	gi|518994561|ref|WP_020150436.1|	38.5	231	hp	Bacteria	Unc_Verrucomicrobia	Verrucomicrobia bacterium SCGC AAA164-M04
Seq_131_circ	27292	PROKKA_06910	gi|655452935|ref|WP_028836217.1|	24.2	297	hp	Bacteria	Unc_Proteobacteria	Proteobacteria bacterium JGI 0000113-L05
Seq_131_circ	27292	PROKKA_06911	gi|399528468|ref|YP_006560389.1|	23.3	743	hp P12024S_49	Viruses	Unc_Viruses	Persicivirga phage P12024S
Seq_131_circ	27292	PROKKA_06912	gi|787063868|dbj|BAR34820.1|	61	310	hp	Viruses	Unc_Viruses	uncultured Mediterranean phage uvMED
Seq_131_circ	27292	PROKKA_06913	gi|255638270|gb|ACU19448.1|	37.2	145	unknown	Eukaryota	Fabaceae	Glycine max
Seq_131_circ	27292	PROKKA_06914	gi|775459311|dbj|BAQ93037.1|	28.2	312	hp	Viruses	Unc_Viruses	uncultured Mediterranean phage uvMED
Seq_131_circ	27292	PROKKA_06915	gi|787062740|dbj|BAR33852.1|	43.9	180	hp	Viruses	Unc_Viruses	uncultured Mediterranean phage uvMED
Seq_131_circ	27292	PROKKA_06917	gi|787063861|dbj|BAR34813.1|	36.3	581	phage portal protein	Viruses	Unc_Viruses	uncultured Mediterranean phage uvMED
Seq_131_circ	27292	PROKKA_06918	gi|775459300|dbj|BAQ93026.1|	38.3	180	hp	Viruses	Unc_Viruses	uncultured Mediterranean phage uvMED
Seq_135_circ	26470	PROKKA_07012	gi|765158320|ref|XP_011488859.1|	24	605	PREDICTED: trichohyalin-like	Eukaryota	Adrianichthyidae	Oryzias latipes
Seq_135_circ	26470	PROKKA_07014	gi|701905657|gb|AIW01897.1|	41.2	119	hp YSLV6_ORF07	Viruses	Unc_Viruses	Yellowstone Lake virophage 6
Seq_135_circ	26470	PROKKA_07020	gi|672816867|gb|KFH61779.1|	28.4	310	hp MVEG_12362	Eukaryota	Mortierellaceae	Mortierella verticillata
Seq_135_circ	26470	PROKKA_07026	gi|356980074|gb|AET43553.1|	39.3	191	hp MPWG_00063	Viruses	Phycodnaviridae	Micromonas pusilla virus SP1 sensu lato
Seq_135_circ	26470	PROKKA_07035	gi|166240486|ref|XP_001732994.1|	25.6	242	hp DDB_G0294609	Eukaryota	Unc_Dictyosteliida	Dictyostelium discoideum
Seq_135_circ	26470	PROKKA_07038	gi|156402955|ref|XP_001639855.1|	22.3	498	predicted protein	Eukaryota	Edwardsiidae	Nematostella vectensis
Seq_135_circ	26470	PROKKA_07040	gi|701905657|gb|AIW01897.1|	41.2	119	hp YSLV6_ORF07	Viruses	Unc_Viruses	Yellowstone Lake virophage 6
Seq_167_circ	24383	PROKKA_08069	gi|123469906|ref|XP_001318162.1|	22.6	239	viral A-type inclusion protein	Eukaryota	Trichomonadidae	Trichomonas vaginalis
Seq_167_circ	24383	PROKKA_08076	gi|735016239|gb|KHO50254.1|	25.2	436	hemagluttinin family protein	Archaea	Unc_Archaea	archaeon GW2011_AR9
Seq_167_circ	24383	PROKKA_08077	gi|281204010|gb|EFA78206.1|	21.9	512	hp PPL_08856	Eukaryota	Unc_Dictyosteliida	Polysphondylium pallidum
Seq_170_circ	24347	PROKKA_08151	gi|775454196|dbj|BAQ88437.1|	56.1	155	DNA N-6-adenine-methyltransferase (Dam)	Viruses	Unc_Viruses	uncultured Mediterranean phage uvMED
Seq_170_circ	24347	PROKKA_08154	gi|672551299|ref|YP_009052276.1|	58.7	138	hp AaV_202	Viruses	Phycodnaviridae	Aureococcus anophagefferens virus
Seq_170_circ	24347	PROKKA_08155	gi|602259492|ref|YP_009021179.1|	45.1	71	hp AMIV_102	Viruses	Iridoviridae	Anopheles minimus irodovirus
Seq_170_circ	24347	PROKKA_08157	gi|701905661|gb|AIW01901.1|	27.6	301	hp YSLV6_ORF11	Viruses	Unc_Viruses	Yellowstone Lake virophage 6
Seq_170_circ	24347	PROKKA_08158	gi|518261398|ref|WP_019431606.1|	28.5	386	hp	Bacteria	Streptomycetaceae	Streptomyces sp. AA0539
Seq_171_circ	24324	PROKKA_08170	gi|294655838|ref|XP_002770186.1|	31.8	176	DEHA2C08206p	Eukaryota	Debaryomycetaceae	Debaryomyces hansenii
Seq_171_circ	24324	PROKKA_08175	gi|672551299|ref|YP_009052276.1|	48.9	137	hp AaV_202	Viruses	Phycodnaviridae	Aureococcus anophagefferens virus
Seq_171_circ	24324	PROKKA_08179	gi|303284171|ref|XP_003061376.1|	65.7	67	predicted protein	Eukaryota	Mamiellaceae	Micromonas pusilla
Seq_171_circ	24324	PROKKA_08183	gi|495382254|ref|WP_008106964.1|	32.1	212	glycosyl transferase, group 2 family protein	Bacteria	Unc_Methylophilales	Methylophilales bacterium HTCC2181
Seq_171_circ	24324	PROKKA_08184	gi|303284171|ref|XP_003061376.1|	47.1	70	predicted protein	Eukaryota	Mamiellaceae	Micromonas pusilla
Seq_171_circ	24324	PROKKA_08188	gi|123484027|ref|XP_001324167.1|	31.9	91	hp	Eukaryota	Trichomonadidae	Trichomonas vaginalis
Seq_171_circ	24324	PROKKA_08190	gi|701905661|gb|AIW01901.1|	31.2	301	hp YSLV6_ORF11	Viruses	Unc_Viruses	Yellowstone Lake virophage 6
Seq_171_circ	24324	PROKKA_08196	gi|448930886|gb|AGE54449.1|	33.9	183	galactosyl transferase	Viruses	Phycodnaviridae	Paramecium bursaria Chlorella virus KS1B
Seq_171_circ	24324	PROKKA_08198	gi|322510950|gb|ADX06263.1|	45.3	247	glycotransferase family protein	Viruses	Phycodnaviridae	Organic Lake phycodnavirus 2
Seq_2	122854	PROKKA_00270	gi|502209795|ref|WP_012733313.1|	28.9	502	membrane-anchored cell surface protein	Bacteria	Burkholderiaceae	Burkholderia glumae
Seq_2	122854	PROKKA_00271	gi|655442098|ref|WP_028826637.1|	31.1	283	hp	Bacteria	Unc_Proteobacteria	Proteobacteria bacterium JGI 0000113-P07
Seq_2	122854	PROKKA_00272	gi|357541804|gb|AET84566.1|	22.9	275	hp OLOG_00105	Viruses	Unc_Viruses	Ostreococcus lucimarinus virus OlV4
Seq_2	122854	PROKKA_00273	gi|655440679|ref|WP_028825248.1|	36.7	120	hp	Bacteria	Unc_Proteobacteria	Proteobacteria bacterium JGI 0000113-P07
Seq_2	122854	PROKKA_00274	gi|655454608|ref|WP_028837757.1|	52.8	288	hp	Bacteria	Unc_Proteobacteria	Proteobacteria bacterium JGI 0000113-D06
Seq_2	122854	PROKKA_00276	gi|655442323|ref|WP_028826859.1|	44.2	156	hp	Bacteria	Unc_Proteobacteria	Proteobacteria bacterium JGI 0000113-P07
Seq_2	122854	PROKKA_00278	gi|655453093|ref|WP_028836358.1|	59.3	381	hp	Bacteria	Unc_Proteobacteria	Proteobacteria bacterium JGI 0000113-L05
Seq_2	122854	PROKKA_00279	gi|443709126|gb|ELU03925.1|	34.4	154	hp CAPTEDRAFT_197179	Eukaryota	Capitellidae	Capitella teleta
Seq_2	122854	PROKKA_00280	gi|655442286|ref|WP_028826823.1|	55.7	131	hp	Bacteria	Unc_Proteobacteria	Proteobacteria bacterium JGI 0000113-P07
Seq_2	122854	PROKKA_00281	gi|739059158|ref|WP_036930647.1|	54.5	176	hp, partial	Bacteria	Unc_Proteobacteria	Proteobacteria bacterium JGI 0000113-P07
Seq_2	122854	PROKKA_00282	gi|655442285|ref|WP_028826822.1|	57.7	560	hp	Bacteria	Unc_Proteobacteria	Proteobacteria bacterium JGI 0000113-P07
Seq_2	122854	PROKKA_00283	gi|655454605|ref|WP_028837754.1|	41.8	395	hp	Bacteria	Unc_Proteobacteria	Proteobacteria bacterium JGI 0000113-D06
Seq_2	122854	PROKKA_00284	gi|739059205|ref|WP_036930694.1|	52.7	165	hp, partial	Bacteria	Unc_Proteobacteria	Proteobacteria bacterium JGI 0000113-P07
Seq_2	122854	PROKKA_00287	gi|655454529|ref|WP_028837680.1|	44.7	284	hp	Bacteria	Unc_Proteobacteria	Proteobacteria bacterium JGI 0000113-D06
Seq_2	122854	PROKKA_00288	gi|655454598|ref|WP_028837747.1|	59.5	640	hp	Bacteria	Unc_Proteobacteria	Proteobacteria bacterium JGI 0000113-D06
Seq_2	122854	PROKKA_00289	gi|655453248|ref|WP_028836500.1|	63.2	524	hp	Bacteria	Unc_Proteobacteria	Proteobacteria bacterium JGI 0000113-L05
Seq_2	122854	PROKKA_00294	gi|655442267|ref|WP_028826804.1|	32.8	186	hp	Bacteria	Unc_Proteobacteria	Proteobacteria bacterium JGI 0000113-P07
Seq_2	122854	PROKKA_00295	gi|655439031|ref|WP_028823684.1|	70.3	128	hp	Bacteria	Unc_Proteobacteria	Proteobacteria bacterium JGI 0000113-P07
Seq_2	122854	PROKKA_00298	gi|312599145|gb|ADQ91168.1|	46.8	111	hp BpV2_001c	Viruses	Phycodnaviridae	Bathycoccus sp. RCC1105 virus BpV
Seq_2	122854	PROKKA_00299	gi|655442271|ref|WP_028826808.1|	66.7	84	hp	Bacteria	Unc_Proteobacteria	Proteobacteria bacterium JGI 0000113-P07
Seq_2	122854	PROKKA_00301	gi|655440915|ref|WP_028825477.1|	41.7	180	hp	Bacteria	Unc_Proteobacteria	Proteobacteria bacterium JGI 0000113-P07
Seq_2	122854	PROKKA_00302	gi|655454755|ref|WP_028837902.1|	50.3	163	hp	Bacteria	Unc_Proteobacteria	Proteobacteria bacterium JGI 0000113-D06
Seq_2	122854	PROKKA_00303	gi|655454754|ref|WP_028837901.1|	37	257	hp	Bacteria	Unc_Proteobacteria	Proteobacteria bacterium JGI 0000113-D06
Seq_2	122854	PROKKA_00305	gi|655454752|ref|WP_028837899.1|	50.8	254	hp	Bacteria	Unc_Proteobacteria	Proteobacteria bacterium JGI 0000113-D06
Seq_2	122854	PROKKA_00306	gi|655454751|ref|WP_028837898.1|	47.5	305	hp	Bacteria	Unc_Proteobacteria	Proteobacteria bacterium JGI 0000113-D06
Seq_2	122854	PROKKA_00307	gi|655442273|ref|WP_028826810.1|	46.6	88	hp	Bacteria	Unc_Proteobacteria	Proteobacteria bacterium JGI 0000113-P07
Seq_2	122854	PROKKA_00308	gi|460042567|ref|YP_007517997.1|	64	86	hp	Viruses	Myoviridae	Pelagibacter phage HTVC008M
Seq_2	122854	PROKKA_00309	gi|655440368|ref|WP_028824947.1|	49	151	hp	Bacteria	Unc_Proteobacteria	Proteobacteria bacterium JGI 0000113-P07
Seq_2	122854	PROKKA_00310	gi|655442259|ref|WP_028826796.1|	32.9	243	hp	Bacteria	Unc_Proteobacteria	Proteobacteria bacterium JGI 0000113-P07
Seq_2	122854	PROKKA_00311	gi|655442259|ref|WP_028826796.1|	34.1	264	hp	Bacteria	Unc_Proteobacteria	Proteobacteria bacterium JGI 0000113-P07
Seq_2	122854	PROKKA_00312	gi|655442258|ref|WP_028826795.1|	48.8	342	hp	Bacteria	Unc_Proteobacteria	Proteobacteria bacterium JGI 0000113-P07
Seq_2	122854	PROKKA_00313	gi|655442257|ref|WP_028826794.1|	74.8	218	hp	Bacteria	Unc_Proteobacteria	Proteobacteria bacterium JGI 0000113-P07
Seq_2	122854	PROKKA_00314	gi|655442255|ref|WP_028826792.1|	38.3	303	hp	Bacteria	Unc_Proteobacteria	Proteobacteria bacterium JGI 0000113-P07
Seq_2	122854	PROKKA_00315	gi|655442254|ref|WP_028826791.1|	37.8	111	hp	Bacteria	Unc_Proteobacteria	Proteobacteria bacterium JGI 0000113-P07
Seq_2	122854	PROKKA_00316	gi|655442253|ref|WP_028826790.1|	41.6	375	hp	Bacteria	Unc_Proteobacteria	Proteobacteria bacterium JGI 0000113-P07
Seq_2	122854	PROKKA_00317	gi|655453212|ref|WP_028836467.1|	47.8	628	hp	Bacteria	Unc_Proteobacteria	Proteobacteria bacterium JGI 0000113-L05
Seq_2	122854	PROKKA_00318	gi|655454424|ref|WP_028837581.1|	42.6	136	hp	Bacteria	Unc_Proteobacteria	Proteobacteria bacterium JGI 0000113-D06
Seq_2	122854	PROKKA_00319	gi|655440901|ref|WP_028825463.1|	36.4	110	hp	Bacteria	Unc_Proteobacteria	Proteobacteria bacterium JGI 0000113-P07
Seq_2	122854	PROKKA_00321	gi|655454409|ref|WP_028837566.1|	34.9	361	hp	Bacteria	Unc_Proteobacteria	Proteobacteria bacterium JGI 0000113-D06
Seq_2	122854	PROKKA_00322	gi|655442146|ref|WP_028826685.1|	46.3	121	hp	Bacteria	Unc_Proteobacteria	Proteobacteria bacterium JGI 0000113-P07
Seq_2	122854	PROKKA_00323	gi|655454407|ref|WP_028837564.1|	47.8	230	hp	Bacteria	Unc_Proteobacteria	Proteobacteria bacterium JGI 0000113-D06
Seq_2	122854	PROKKA_00324	gi|655454411|ref|WP_028837568.1|	40.7	91	hp	Bacteria	Unc_Proteobacteria	Proteobacteria bacterium JGI 0000113-D06
Seq_2	122854	PROKKA_00325	gi|655440895|ref|WP_028825457.1|	43.5	253	hp	Bacteria	Unc_Proteobacteria	Proteobacteria bacterium JGI 0000113-P07
Seq_2	122854	PROKKA_00328	gi|76884024|gb|ABA58705.1|	40	95	hp Noc_2247	Bacteria	Chromatiaceae	Nitrosococcus oceani
Seq_2	122854	PROKKA_00333	gi|740758289|ref|WP_038543573.1|	30.6	134	phosphoribosyltransferase	Bacteria	Unc_Chroococcales	Synechococcus sp. KORDI-100
Seq_2	122854	PROKKA_00334	gi|498003211|ref|WP_010317367.1|	33.8	133	phosphoribosyltransferase	Bacteria	Unc_Chroococcales	Synechococcus sp. CB0205
Seq_2	122854	PROKKA_00335	gi|655454774|ref|WP_028837921.1|	44.1	270	hp	Bacteria	Unc_Proteobacteria	Proteobacteria bacterium JGI 0000113-D06
Seq_2	122854	PROKKA_00357	gi|496578960|ref|WP_009279905.1|	43.2	74	hp	Bacteria	Cytophagaceae	Fibrisoma limi
Seq_2	122854	PROKKA_00361	gi|376316829|emb|CCG00210.1|	59.6	198	protein containing flavodoxin-like fold domain	Bacteria	Unc_Flavobacteriia	uncultured Flavobacteriia bacterium
Seq_2	122854	PROKKA_00372	gi|655439140|ref|WP_028823782.1|	67	618	hp	Bacteria	Unc_Proteobacteria	Proteobacteria bacterium JGI 0000113-P07
Seq_2	122854	PROKKA_00374	gi|490514210|ref|WP_004379789.1|	40.4	109	peptidase M23	Bacteria	Prevotellaceae	Prevotella oulorum
Seq_2	122854	PROKKA_00376	gi|655453037|ref|WP_028836308.1|	53.3	199	MULTISPECIES: hp	Bacteria	Unc_Proteobacteria	Unc_Proteobacteria
Seq_2	122854	PROKKA_00379	gi|655453788|ref|WP_028837013.1|	36.1	119	hp	Bacteria	Unc_Proteobacteria	Proteobacteria bacterium JGI 0000113-L05
Seq_2	122854	PROKKA_00380	gi|787064132|dbj|BAR35045.1|	53.8	400	putative glycosyltransferase	Viruses	Unc_Viruses	uncultured Mediterranean phage uvMED
Seq_2	122854	PROKKA_00381	gi|655453829|ref|WP_028837054.1|	47.9	284	hp	Bacteria	Unc_Proteobacteria	Proteobacteria bacterium JGI 0000113-L05
Seq_2	122854	PROKKA_00382	gi|518328622|ref|WP_019498829.1|	30.5	167	hp	Bacteria	Unc_Oscillatoriales	Pseudanabaena sp. PCC 6802
Seq_2	122854	PROKKA_00383	gi|787070587|dbj|BAR39924.1|	31.5	314	hp	Viruses	Unc_Viruses	uncultured Mediterranean phage uvMED
Seq_2	122854	PROKKA_00384	gi|156370187|ref|XP_001628353.1|	31.5	184	predicted protein	Eukaryota	Edwardsiidae	Nematostella vectensis
Seq_2	122854	PROKKA_00385	gi|655453830|ref|WP_028837055.1|	47.1	274	hp	Bacteria	Unc_Proteobacteria	Proteobacteria bacterium JGI 0000113-L05
Seq_2	122854	PROKKA_00386	gi|655453831|ref|WP_028837056.1|	64	125	hp	Bacteria	Unc_Proteobacteria	Proteobacteria bacterium JGI 0000113-L05
Seq_2	122854	PROKKA_00387	gi|330719996|gb|EGG98442.1|	38.4	146	methyltransferase2C FkbM family domain protein	Bacteria	Unc_Gammaproteobacteria	gamma proteobacterium IMCC2047
Seq_2	122854	PROKKA_00388	gi|655453833|ref|WP_028837058.1|	49.4	362	hp	Bacteria	Unc_Proteobacteria	Proteobacteria bacterium JGI 0000113-L05
Seq_2	122854	PROKKA_00389	gi|655454657|ref|WP_028837806.1|	57.2	208	hp	Bacteria	Unc_Proteobacteria	Proteobacteria bacterium JGI 0000113-D06
Seq_2	122854	PROKKA_00390	gi|655454656|ref|WP_028837805.1|	46.7	150	hp	Bacteria	Unc_Proteobacteria	Proteobacteria bacterium JGI 0000113-D06
Seq_2	122854	PROKKA_00391	gi|655454655|ref|WP_028837804.1|	54.3	449	hp	Bacteria	Unc_Proteobacteria	Proteobacteria bacterium JGI 0000113-D06
Seq_2	122854	PROKKA_00392	gi|655454654|ref|WP_028837803.1|	56.9	480	hp	Bacteria	Unc_Proteobacteria	Proteobacteria bacterium JGI 0000113-D06
Seq_2	122854	PROKKA_00393	gi|655442566|ref|WP_028827100.1|	47.5	61	hp	Bacteria	Unc_Proteobacteria	Proteobacteria bacterium JGI 0000113-P07
Seq_2	122854	PROKKA_00394	gi|655440308|ref|WP_028824888.1|	44.7	309	hp	Bacteria	Unc_Proteobacteria	Proteobacteria bacterium JGI 0000113-P07
Seq_2	122854	PROKKA_00395	gi|775459093|dbj|BAQ92844.1|	60	60	hp	Viruses	Unc_Viruses	uncultured Mediterranean phage uvMED
Seq_2	122854	PROKKA_00396	gi|655442794|ref|WP_028827325.1|	43.8	331	hp	Bacteria	Unc_Proteobacteria	Proteobacteria bacterium JGI 0000113-P07
Seq_2	122854	PROKKA_00397	gi|654852293|ref|WP_028304660.1|	31.9	135	N-acetyl-anhydromuranmyl-L-alanine amidase	Bacteria	Oceanospirillaceae	Oceanospirillum maris
Seq_2	122854	PROKKA_00398	gi|518878801|ref|WP_020034676.1|	56.2	48	hp	Bacteria	Unc_Verrucomicrobia	Verrucomicrobia bacterium SCGC AAA164-B23
Seq_2	122854	PROKKA_00399	gi|655454631|ref|WP_028837780.1|	62.7	75	hp	Bacteria	Unc_Proteobacteria	Proteobacteria bacterium JGI 0000113-D06
Seq_2	122854	PROKKA_00400	gi|787064161|dbj|BAR35074.1|	42.2	64	hp	Viruses	Unc_Viruses	uncultured Mediterranean phage uvMED
Seq_2	122854	PROKKA_00405	gi|655454647|ref|WP_028837796.1|	55.8	539	molecular chaperone GroEL	Bacteria	Unc_Proteobacteria	Proteobacteria bacterium JGI 0000113-D06
Seq_2	122854	PROKKA_00406	gi|655442787|ref|WP_028827318.1|	47.8	92	molecular chaperone GroES	Bacteria	Unc_Proteobacteria	Proteobacteria bacterium JGI 0000113-P07
Seq_2	122854	PROKKA_00408	gi|655440317|ref|WP_028824897.1|	46.2	132	hp	Bacteria	Unc_Proteobacteria	Proteobacteria bacterium JGI 0000113-P07
Seq_2	122854	PROKKA_00410	gi|775459131|dbj|BAQ92877.1|	39	782	DNA polymerase I	Viruses	Unc_Viruses	uncultured Mediterranean phage uvMED
Seq_2	122854	PROKKA_00413	gi|655453136|ref|WP_028836396.1|	32.1	109	MULTISPECIES: hp	Bacteria	Unc_Proteobacteria	Unc_Proteobacteria
Seq_2	122854	PROKKA_00414	gi|655452623|ref|WP_028835988.1|	46.8	79	hp	Bacteria	Unc_Proteobacteria	Proteobacteria bacterium JGI 0000113-L05
Seq_2	122854	PROKKA_00415	gi|739059339|ref|WP_036930827.1|	64.1	64	membrane protein, partial	Bacteria	Unc_Proteobacteria	Proteobacteria bacterium JGI 0000113-P07
Seq_2	122854	PROKKA_00416	gi|739059336|ref|WP_036930824.1|	95.5	110	hp, partial	Bacteria	Unc_Proteobacteria	Proteobacteria bacterium JGI 0000113-P07
Seq_2	122854	PROKKA_00417	gi|655442385|ref|WP_028826921.1|	67.9	112	hp	Bacteria	Unc_Proteobacteria	Proteobacteria bacterium JGI 0000113-P07
Seq_2	122854	PROKKA_00418	gi|655442384|ref|WP_028826920.1|	83.8	142	hp	Bacteria	Unc_Proteobacteria	Proteobacteria bacterium JGI 0000113-P07
Seq_2	122854	PROKKA_00419	gi|498348335|ref|WP_010662491.1|	47.4	289	7-cyano-7-deazaguanine reductase	Bacteria	Marinilabiliaceae	Marinilabilia salmonicolor
Seq_2	122854	PROKKA_00422	gi|655442590|ref|WP_028827124.1|	36.8	231	hp	Bacteria	Unc_Proteobacteria	Proteobacteria bacterium JGI 0000113-P07
Seq_2	122854	PROKKA_00424	gi|655440322|ref|WP_028824902.1|	57.8	161	hp	Bacteria	Unc_Proteobacteria	Proteobacteria bacterium JGI 0000113-P07
Seq_2	122854	PROKKA_00425	gi|746318355|ref|WP_039365021.1|	61.9	113	mannose-6-phosphate isomerase	Bacteria	Flavobacteriaceae	Chryseobacterium taiwanense
Seq_2	122854	PROKKA_00426	gi|514342800|gb|AGO49043.1|	73.7	232	GTP cyclohydrolase I	Viruses	Siphoviridae	Cellulophaga phage phiST
Seq_2	122854	PROKKA_00427	gi|488736279|ref|WP_002659677.1|	36.5	277	radical SAM protein	Bacteria	Saprospiraceae	Saprospira grandis
Seq_2	122854	PROKKA_00428	gi|740297571|ref|WP_038135462.1|	68.5	216	energy transducer TonB	Bacteria	Unc_Verrucomicrobia	Verrucomicrobia bacterium SCGC AAA168-F10
Seq_2	122854	PROKKA_00429	gi|655442773|ref|WP_028827304.1|	70.4	152	hp	Bacteria	Unc_Proteobacteria	Proteobacteria bacterium JGI 0000113-P07
Seq_2	122854	PROKKA_00434	gi|655442782|ref|WP_028827313.1|	55.6	54	hp	Bacteria	Unc_Proteobacteria	Proteobacteria bacterium JGI 0000113-P07
Seq_2	122854	PROKKA_00435	gi|655454636|ref|WP_028837785.1|	69.1	288	hp	Bacteria	Unc_Proteobacteria	Proteobacteria bacterium JGI 0000113-D06
Seq_2	122854	PROKKA_00436	gi|503319807|ref|WP_013554468.1|	38	79	thioredoxin	Bacteria	Unc_Campylobacterales	Nitratifractor salsuginis
Seq_2	122854	PROKKA_00445	gi|787063063|dbj|BAR34140.1|	30.8	91	hp	Viruses	Unc_Viruses	uncultured Mediterranean phage uvMED
Seq_2	122854	PROKKA_00446	gi|769947496|ref|WP_045080788.1|	27.7	202	endonuclease	Bacteria	Flavobacteriaceae	Vitellibacter vladivostokensis
Seq_2	122854	PROKKA_00447	gi|750212569|ref|WP_040516642.1|	44.7	114	hp	Bacteria	Chitinophagaceae	Gracilimonas tropica
Seq_2	122854	PROKKA_00448	gi|655442603|ref|WP_028827137.1|	55.9	449	hp	Bacteria	Unc_Proteobacteria	Proteobacteria bacterium JGI 0000113-P07
Seq_2	122854	PROKKA_00449	gi|655442605|ref|WP_028827139.1|	42.5	294	hp	Bacteria	Unc_Proteobacteria	Proteobacteria bacterium JGI 0000113-P07
Seq_2	122854	PROKKA_00450	gi|655454401|ref|WP_028837559.1|	69.7	346	hp	Bacteria	Unc_Proteobacteria	Proteobacteria bacterium JGI 0000113-D06
Seq_3	99131	PROKKA_00451	gi|472339423|ref|YP_007672957.1|	78	41	hp SXBG_00042	Viruses	Myoviridae	Synechococcus phage S-CAM1
Seq_3	99131	PROKKA_00452	gi|460042717|ref|YP_007518139.1|	62.1	66	hp SXDG_00082	Viruses	Myoviridae	Synechococcus phage S-RIM8
Seq_3	99131	PROKKA_00454	gi|388549230|gb|AFK66430.1|	85	40	hp SWPG_00183	Viruses	Myoviridae	Synechococcus phage S-CBM2
Seq_3	99131	PROKKA_00456	gi|460042727|ref|YP_007518149.1|	88.5	78	hp SXDG_00072	Viruses	Myoviridae	Synechococcus phage S-RIM8
Seq_3	99131	PROKKA_00457	gi|58532867|ref|YP_195090.1|	87	115	Hypothetical-Protein | belonging to T4-LIKE GC: 68	Viruses	Myoviridae	Synechococcus phage S-PM2
Seq_3	99131	PROKKA_00458	gi|388549226|gb|AFK66426.1|	49.2	59	hp SWPG_00179	Viruses	Myoviridae	Synechococcus phage S-CBM2
Seq_3	99131	PROKKA_00459	gi|388549225|gb|AFK66425.1|	73.3	60	gp68	Viruses	Myoviridae	Synechococcus phage S-CBM2
Seq_3	99131	PROKKA_00461	gi|113200584|ref|YP_717746.1|	83.9	62	gp79	Viruses	Myoviridae	Synechococcus phage syn9
Seq_3	99131	PROKKA_00462	gi|460042730|ref|YP_007518152.1|	93.3	75	hp SXDG_00069	Viruses	Myoviridae	Synechococcus phage S-RIM8
Seq_3	99131	PROKKA_00463	gi|460042722|ref|YP_007518144.1|	83.6	55	hp SXDG_00077	Viruses	Myoviridae	Synechococcus phage S-RIM8
Seq_3	99131	PROKKA_00465	gi|312281382|ref|YP_004030784.1|	63.1	168	hp PSSM2_100.1	Viruses	Myoviridae	Prochlorococcus phage P-SSM2
Seq_3	99131	PROKKA_00468	gi|375909347|gb|AFB15347.1|	86.2	116	gp90	Viruses	Myoviridae	Synechococcus phage S-RIM8
Seq_3	99131	PROKKA_00469	gi|460042732|ref|YP_007518154.1|	59.7	62	hp SXDG_00067	Viruses	Myoviridae	Synechococcus phage S-RIM8
Seq_3	99131	PROKKA_00470	gi|755258509|gb|AJK27513.1|	36.7	207	hp TIM40_86	Viruses	Unc_Viruses	Cyanophage TIM40
Seq_3	99131	PROKKA_00471	gi|532549193|gb|EQM25405.1|	41	100	hp N399_24475	Bacteria	Bacillaceae	Bacillus licheniformis
Seq_3	99131	PROKKA_00474	gi|472343290|ref|YP_007677241.1|	50	52	hp CYXG_00052	Viruses	Myoviridae	Synechococcus phage S-SSM4
Seq_3	99131	PROKKA_00476	gi|326783617|ref|YP_004323880.1|	41.4	174	DNA endonuclease V	Viruses	Myoviridae	Synechococcus phage Syn19
Seq_3	99131	PROKKA_00478	gi|787066418|dbj|BAR37004.1|	56	75	hp	Viruses	Unc_Viruses	uncultured Mediterranean phage uvMED
Seq_3	99131	PROKKA_00479	gi|787066417|dbj|BAR37003.1|	49.4	1175	hp	Viruses	Unc_Viruses	uncultured Mediterranean phage uvMED
Seq_3	99131	PROKKA_00480	gi|787066416|dbj|BAR37002.1|	62.1	177	hp	Viruses	Unc_Viruses	uncultured Mediterranean phage uvMED
Seq_3	99131	PROKKA_00481	gi|326783633|ref|YP_004323864.1|	82.7	52	hp Syn19_027	Viruses	Myoviridae	Synechococcus phage Syn19
Seq_3	99131	PROKKA_00482	gi|388549057|gb|AFK66257.1|	63.6	66	hp SWPG_00003	Viruses	Myoviridae	Synechococcus phage S-CBM2
Seq_3	99131	PROKKA_00483	gi|787066412|dbj|BAR36998.1|	67.9	134	hp	Viruses	Unc_Viruses	uncultured Mediterranean phage uvMED
Seq_3	99131	PROKKA_00484	gi|787066411|dbj|BAR36997.1|	74.8	701	gp6 baseplate wedge protein	Viruses	Unc_Viruses	uncultured Mediterranean phage uvMED
Seq_3	99131	PROKKA_00485	gi|787066410|dbj|BAR36996.1|	74	5208	structural protein	Viruses	Unc_Viruses	uncultured Mediterranean phage uvMED
Seq_3	99131	PROKKA_00486	gi|787066408|dbj|BAR36994.1|	58.6	594	baseplate wedge initiator	Viruses	Unc_Viruses	uncultured Mediterranean phage uvMED
Seq_3	99131	PROKKA_00487	gi|787066407|dbj|BAR36993.1|	67.7	560	hp	Viruses	Unc_Viruses	uncultured Mediterranean phage uvMED
Seq_3	99131	PROKKA_00488	gi|787066406|dbj|BAR36992.1|	76.3	624	hp	Viruses	Unc_Viruses	uncultured Mediterranean phage uvMED
Seq_3	99131	PROKKA_00489	gi|472341645|ref|YP_007675161.1|	83.2	511	baseplate wedge	Viruses	Myoviridae	Cyanophage P-RSM6
Seq_3	99131	PROKKA_00490	gi|460042752|ref|YP_007518174.1|	49.4	2433	structural protein	Viruses	Myoviridae	Synechococcus phage S-RIM8
Seq_3	99131	PROKKA_00491	gi|787064536|dbj|BAR35390.1|	59.5	74	hp	Viruses	Unc_Viruses	uncultured Mediterranean phage uvMED
Seq_3	99131	PROKKA_00492	gi|787064537|dbj|BAR35391.1|	64.9	1803	hp	Viruses	Unc_Viruses	uncultured Mediterranean phage uvMED
Seq_3	99131	PROKKA_00493	gi|787064539|dbj|BAR35393.1|	76.5	272	neck protein	Viruses	Unc_Viruses	uncultured Mediterranean phage uvMED
Seq_3	99131	PROKKA_00494	gi|514051120|ref|YP_008126400.1|	65.9	358	neck protein	Viruses	Myoviridae	Synechococcus phage S-IOM18
Seq_3	99131	PROKKA_00495	gi|787064541|dbj|BAR35395.1|	78.9	265	proximal tail sheath stabilization	Viruses	Unc_Viruses	uncultured Mediterranean phage uvMED
Seq_3	99131	PROKKA_00496	gi|787064542|dbj|BAR35396.1|	75.5	151	terminase DNA packaging enzyme small subunit	Viruses	Unc_Viruses	uncultured Mediterranean phage uvMED
Seq_3	99131	PROKKA_00498	gi|787064544|dbj|BAR35398.1|	70.7	58	hp	Viruses	Unc_Viruses	uncultured Mediterranean phage uvMED
Seq_3	99131	PROKKA_00500	gi|723012653|gb|AIX16650.1|	62.7	142	hp Syn7803C58_125	Viruses	Myoviridae	Synechococcus phage ACG-2014f
Seq_3	99131	PROKKA_00501	gi|388549072|gb|AFK66272.1|	66	100	hp SWPG_00019	Viruses	Myoviridae	Synechococcus phage S-CBM2
Seq_3	99131	PROKKA_00502	gi|472340991|ref|YP_007674511.1|	30.8	237	hp SWZG_00150	Viruses	Siphoviridae	Synechococcus phage S-SKS1
Seq_3	99131	PROKKA_00503	gi|388549074|gb|AFK66274.1|	70.4	71	hp SWPG_00021	Viruses	Myoviridae	Synechococcus phage S-CBM2
Seq_3	99131	PROKKA_00504	gi|326783338|ref|YP_004323716.1|	78.4	74	hp Syn33_109	Viruses	Unc_Caudovirales	Prochlorococcus phage Syn33
Seq_3	99131	PROKKA_00505	gi|326781980|ref|YP_004322382.1|	63.6	107	plastocyanin	Viruses	Myoviridae	Synechococcus phage S-SM2
Seq_3	99131	PROKKA_00506	gi|113200624|ref|YP_717787.1|	63.5	52	gp120	Viruses	Myoviridae	Synechococcus phage syn9
Seq_3	99131	PROKKA_00508	gi|472339578|ref|YP_007673112.1|	69.1	68	hp SXBG_00199	Viruses	Myoviridae	Synechococcus phage S-CAM1
Seq_3	99131	PROKKA_00509	gi|472343406|ref|YP_007677357.1|	70.5	44	hp CYXG_00168	Viruses	Myoviridae	Synechococcus phage S-SSM4
Seq_3	99131	PROKKA_00511	gi|472342062|ref|YP_007675574.1|	53.5	71	hp SWTG_00084	Viruses	Myoviridae	Synechococcus phage S-RIM2
Seq_3	99131	PROKKA_00512	gi|787061617|dbj|BAR32897.1|	57.9	57	hp	Viruses	Unc_Viruses	uncultured Mediterranean phage uvMED
Seq_3	99131	PROKKA_00514	gi|388549094|gb|AFK66294.1|	83	289	ribosomal protein S6 modification protein	Viruses	Myoviridae	Synechococcus phage S-CBM2
Seq_3	99131	PROKKA_00515	gi|326784325|ref|YP_004324721.1|	82.4	153	hp SSSM5_118	Viruses	Myoviridae	Synechococcus phage S-SSM5
Seq_3	99131	PROKKA_00516	gi|255929104|ref|YP_003097416.1|	66.7	51	hypothetical cyanophage protein	Viruses	Myoviridae	Synechococcus phage S-RSM4
Seq_3	99131	PROKKA_00517	gi|787064553|dbj|BAR35407.1|	90.1	548	terminase large subunit	Viruses	Unc_Viruses	uncultured Mediterranean phage uvMED
Seq_3	99131	PROKKA_00518	gi|787060288|dbj|BAR31803.1|	57.9	76	hp	Viruses	Unc_Viruses	uncultured Mediterranean phage uvMED
Seq_3	99131	PROKKA_00519	gi|787064555|dbj|BAR35409.1|	81	926	phage tail sheath protein	Viruses	Unc_Viruses	uncultured Mediterranean phage uvMED
Seq_3	99131	PROKKA_00520	gi|787064556|dbj|BAR35410.1|	91.9	222	phage tail tube protein	Viruses	Unc_Viruses	uncultured Mediterranean phage uvMED
Seq_3	99131	PROKKA_00521	gi|787064557|dbj|BAR35411.1|	87.3	542	capsid assembly protein GP20-like protein	Viruses	Unc_Viruses	uncultured Mediterranean phage uvMED
Seq_3	99131	PROKKA_00522	gi|787064558|dbj|BAR35412.1|	70.8	65	hp	Viruses	Unc_Viruses	uncultured Mediterranean phage uvMED
Seq_3	99131	PROKKA_00523	gi|787064559|dbj|BAR35413.1|	87	216	prohead core scaffold and protease	Viruses	Unc_Viruses	uncultured Mediterranean phage uvMED
Seq_3	99131	PROKKA_00524	gi|787064560|dbj|BAR35414.1|	80.6	330	gp22 prohead core scaffold protein	Viruses	Unc_Viruses	uncultured Mediterranean phage uvMED
Seq_3	99131	PROKKA_00525	gi|472341617|ref|YP_007675133.1|	90.6	448	hp CPXG_00096	Viruses	Myoviridae	Cyanophage P-RSM6
Seq_3	99131	PROKKA_00526	gi|481019514|ref|YP_007877866.1|	70.4	54	hp CPRG_00102	Viruses	Unc_Viruses	Cyanophage Syn30
Seq_3	99131	PROKKA_00527	gi|787064563|dbj|BAR35417.1|	72.6	186	phage tail tube protein	Viruses	Unc_Viruses	uncultured Mediterranean phage uvMED
Seq_3	99131	PROKKA_00528	gi|787064564|dbj|BAR35418.1|	77.1	140	Recombination, repair and ssDNA binding protein UvsY	Viruses	Unc_Viruses	uncultured Mediterranean phage uvMED
Seq_3	99131	PROKKA_00529	gi|787064565|dbj|BAR35419.1|	78.8	485	UvsW Helicase	Viruses	Unc_Viruses	uncultured Mediterranean phage uvMED
Seq_3	99131	PROKKA_00530	gi|787064566|dbj|BAR35420.1|	56.7	141	hp	Viruses	Unc_Viruses	uncultured Mediterranean phage uvMED
Seq_3	99131	PROKKA_00531	gi|787064567|dbj|BAR35421.1|	86.3	153	sigma factor for late transcription	Viruses	Unc_Viruses	uncultured Mediterranean phage uvMED
Seq_3	99131	PROKKA_00532	gi|388549200|gb|AFK66400.1|	61.8	68	hp SWPG_00152	Viruses	Myoviridae	Synechococcus phage S-CBM2
Seq_3	99131	PROKKA_00534	gi|787064570|dbj|BAR35424.1|	67.8	348	recombination endonuclease subunit	Viruses	Unc_Viruses	uncultured Mediterranean phage uvMED
Seq_3	99131	PROKKA_00535	gi|787064571|dbj|BAR35425.1|	61.5	91	hp	Viruses	Unc_Viruses	uncultured Mediterranean phage uvMED
Seq_3	99131	PROKKA_00536	gi|787064572|dbj|BAR35426.1|	67.2	570	recombination endonuclease subunit	Viruses	Unc_Viruses	uncultured Mediterranean phage uvMED
Seq_3	99131	PROKKA_00539	gi|787064574|dbj|BAR35428.1|	55.2	172	conserved hp (TIGR02466)	Viruses	Unc_Viruses	uncultured Mediterranean phage uvMED
Seq_3	99131	PROKKA_00540	gi|326784114|ref|YP_004324507.1|	42	728	peptidase	Viruses	Unc_Caudovirales	Prochlorococcus phage Syn1
Seq_3	99131	PROKKA_00541	gi|787056934|dbj|BAR29081.1|	71.8	354	cobalamin phosphate synthase like protein	Viruses	Unc_Viruses	uncultured Mediterranean phage uvMED
Seq_3	99131	PROKKA_00542	gi|326781905|ref|YP_004322307.1|	53.6	56	hp SSM2_151	Viruses	Myoviridae	Synechococcus phage S-SM2
Seq_3	99131	PROKKA_00543	gi|655442711|ref|WP_028827243.1|	78.9	95	hp	Bacteria	Unc_Proteobacteria	Proteobacteria bacterium JGI 0000113-P07
Seq_3	99131	PROKKA_00544	gi|388549098|gb|AFK66298.1|	52.7	224	gp45	Viruses	Myoviridae	Synechococcus phage S-CBM2
Seq_3	99131	PROKKA_00545	gi|418487398|ref|YP_007001740.1|	32.6	175	hp	Viruses	Myoviridae	Synechococcus phage ACG-2014c
Seq_3	99131	PROKKA_00546	gi|472341590|ref|YP_007675106.1|	72.8	313	sliding clamp loader	Viruses	Myoviridae	Cyanophage P-RSM6
Seq_3	99131	PROKKA_00547	gi|655441099|ref|WP_028825656.1|	64.6	99	hp	Bacteria	Unc_Proteobacteria	Proteobacteria bacterium JGI 0000113-P07
Seq_3	99131	PROKKA_00548	gi|481019577|ref|YP_007877929.1|	39.7	189	hp CPRG_00165	Viruses	Unc_Viruses	Cyanophage Syn30
Seq_3	99131	PROKKA_00549	gi|787064645|dbj|BAR35486.1|	33	176	Putative 2OG-Fe(II) oxygenase	Viruses	Unc_Viruses	uncultured Mediterranean phage uvMED
Seq_3	99131	PROKKA_00550	gi|787064646|dbj|BAR35487.1|	52.1	280	DNA adenine methylase like protein	Viruses	Unc_Viruses	uncultured Mediterranean phage uvMED
Seq_3	99131	PROKKA_00551	gi|460108362|gb|AGH06831.1|	57.1	133	clamp loader subunit	Viruses	Myoviridae	Synechococcus phage S-RIM2
Seq_3	99131	PROKKA_00552	gi|472341586|ref|YP_007675102.1|	81.3	134	RegA	Viruses	Myoviridae	Cyanophage P-RSM6
Seq_3	99131	PROKKA_00553	gi|255928957|ref|YP_003097269.1|	86.7	113	hypothetical cyanophage protein	Viruses	Myoviridae	Synechococcus phage S-RSM4
Seq_3	99131	PROKKA_00554	gi|472342103|ref|YP_007675615.1|	70.3	91	hp SWTG_00125	Viruses	Myoviridae	Synechococcus phage S-RIM2
Seq_3	99131	PROKKA_00555	gi|460042813|ref|YP_007518235.1|	82	200	gp163	Viruses	Myoviridae	Synechococcus phage S-RIM8
Seq_3	99131	PROKKA_00556	gi|255928954|ref|YP_003097266.1|	82.9	258	hypothetical cyanophage protein	Viruses	Myoviridae	Synechococcus phage S-RSM4
Seq_3	99131	PROKKA_00557	gi|460042818|ref|YP_007518240.1|	77.3	128	hp SXDG_00192	Viruses	Myoviridae	Synechococcus phage S-RIM8
Seq_3	99131	PROKKA_00558	gi|460042816|ref|YP_007518238.1|	65.2	92	hp SXDG_00194	Viruses	Myoviridae	Synechococcus phage S-RIM8
Seq_3	99131	PROKKA_00559	gi|255929100|ref|YP_003097412.1|	73.6	72	hp SRSM4_178	Viruses	Myoviridae	Synechococcus phage S-RSM4
Seq_3	99131	PROKKA_00560	gi|460042794|ref|YP_007518216.1|	75.2	101	hp SXDG_00005	Viruses	Myoviridae	Synechococcus phage S-RIM8
Seq_3	99131	PROKKA_00561	gi|460042822|ref|YP_007518244.1|	82.4	279	gp165	Viruses	Myoviridae	Synechococcus phage S-RIM8
Seq_4	95918	PROKKA_00562	gi|648210759|ref|WP_025992758.1|	99.2	255	disulfide isomerase	Bacteria	Pseudomonadaceae	Pseudomonas syringae
Seq_4	95918	PROKKA_00563	gi|518164573|ref|WP_019334781.1|	99	209	hp	Bacteria	Pseudomonadaceae	Pseudomonas syringae
Seq_4	95918	PROKKA_00564	gi|518164574|ref|WP_019334782.1|	99.7	346	conjugal transfer protein TraU	Bacteria	Pseudomonadaceae	Pseudomonas syringae
Seq_4	95918	PROKKA_00565	gi|518164575|ref|WP_019334783.1|	99.5	213	hp	Bacteria	Pseudomonadaceae	Pseudomonas syringae
Seq_4	95918	PROKKA_00566	gi|518164576|ref|WP_019334784.1|	98	293	hp	Bacteria	Pseudomonadaceae	Pseudomonas syringae
Seq_4	95918	PROKKA_00567	gi|518164577|ref|WP_019334785.1|	100	108	hp	Bacteria	Pseudomonadaceae	Pseudomonas syringae
Seq_4	95918	PROKKA_00568	gi|518164579|ref|WP_019334787.1|	96.2	80	hp	Bacteria	Pseudomonadaceae	Pseudomonas syringae
Seq_4	95918	PROKKA_00569	gi|518164580|ref|WP_019334788.1|	95.6	91	hp	Bacteria	Pseudomonadaceae	Pseudomonas syringae
Seq_4	95918	PROKKA_00570	gi|518164581|ref|WP_019334789.1|	100	299	hp	Bacteria	Pseudomonadaceae	Pseudomonas syringae
Seq_4	95918	PROKKA_00571	gi|518164582|ref|WP_019334790.1|	100	351	hp	Bacteria	Pseudomonadaceae	Pseudomonas syringae
Seq_4	95918	PROKKA_00572	gi|648210760|ref|WP_025992759.1|	98.4	182	hp	Bacteria	Pseudomonadaceae	Pseudomonas syringae
Seq_4	95918	PROKKA_00573	gi|648210761|ref|WP_025992760.1|	99.3	307	hp	Bacteria	Pseudomonadaceae	Pseudomonas syringae
Seq_4	95918	PROKKA_00574	gi|518164585|ref|WP_019334793.1|	98.6	428	hp	Bacteria	Pseudomonadaceae	Pseudomonas syringae
Seq_4	95918	PROKKA_00575	gi|518164586|ref|WP_019334794.1|	99.7	586	conjugal transfer protein TraG	Bacteria	Pseudomonadaceae	Pseudomonas syringae
Seq_4	95918	PROKKA_00576	gi|695794577|ref|WP_032708786.1|	97.4	153	hp, partial	Bacteria	Pseudomonadaceae	Pseudomonas syringae
Seq_4	95918	PROKKA_00577	gi|695794511|ref|WP_032708720.1|	97.5	200	hp	Bacteria	Pseudomonadaceae	Pseudomonas syringae
Seq_4	95918	PROKKA_00578	gi|518164590|ref|WP_019334798.1|	99	210	hp	Bacteria	Pseudomonadaceae	Pseudomonas syringae
Seq_4	95918	PROKKA_00579	gi|518164591|ref|WP_019334799.1|	99.3	278	hp	Bacteria	Pseudomonadaceae	Pseudomonas syringae
Seq_4	95918	PROKKA_00580	gi|518164592|ref|WP_019334800.1|	98.7	396	hp	Bacteria	Pseudomonadaceae	Pseudomonas syringae
Seq_4	95918	PROKKA_00581	gi|817116677|ref|WP_046489782.1|	88.6	158	membrane protein, partial	Bacteria	Pseudomonadaceae	Pseudomonas veronii
Seq_4	95918	PROKKA_00582	gi|518164593|ref|WP_019334801.1|	99.1	114	hp	Bacteria	Pseudomonadaceae	Pseudomonas syringae
Seq_4	95918	PROKKA_00583	gi|518164594|ref|WP_019334802.1|	99.5	815	hp	Bacteria	Pseudomonadaceae	Pseudomonas syringae
Seq_4	95918	PROKKA_00584	gi|518164595|ref|WP_019334803.1|	90.4	156	hp	Bacteria	Pseudomonadaceae	Pseudomonas syringae
Seq_4	95918	PROKKA_00585	gi|518164596|ref|WP_019334804.1|	95.7	185	hp	Bacteria	Pseudomonadaceae	Pseudomonas syringae
Seq_4	95918	PROKKA_00586	gi|518164597|ref|WP_019334805.1|	96.2	320	hp	Bacteria	Pseudomonadaceae	Pseudomonas syringae
Seq_4	95918	PROKKA_00587	gi|518164598|ref|WP_019334806.1|	99	484	hp	Bacteria	Pseudomonadaceae	Pseudomonas syringae
Seq_4	95918	PROKKA_00588	gi|518164599|ref|WP_019334807.1|	96.6	1214	hp	Bacteria	Pseudomonadaceae	Pseudomonas syringae
Seq_4	95918	PROKKA_00589	gi|648210763|ref|WP_025992762.1|	96.4	138	thiol:disulfide interchange protein	Bacteria	Pseudomonadaceae	Pseudomonas syringae
Seq_4	95918	PROKKA_00590	gi|695794579|ref|WP_032708788.1|	90.2	379	phytochrome sensor protein, partial	Bacteria	Pseudomonadaceae	Pseudomonas syringae
Seq_4	95918	PROKKA_00591	gi|556042368|gb|AGZ38269.1|	69	87	hp PVLB_27662	Bacteria	Pseudomonadaceae	Pseudomonas sp. VLB120
Seq_4	95918	PROKKA_00592	gi|648210764|ref|WP_025992763.1|	95	139	lytic transglycosylase	Bacteria	Pseudomonadaceae	Pseudomonas syringae
Seq_4	95918	PROKKA_00593	gi|518164603|ref|WP_019334811.1|	96.7	299	hp	Bacteria	Pseudomonadaceae	Pseudomonas syringae
Seq_4	95918	PROKKA_00594	gi|518164604|ref|WP_019334812.1|	88.3	171	hp	Bacteria	Pseudomonadaceae	Pseudomonas syringae
Seq_4	95918	PROKKA_00595	gi|695794581|ref|WP_032708790.1|	99.2	129	hp, partial	Bacteria	Pseudomonadaceae	Pseudomonas syringae
Seq_4	95918	PROKKA_00596	gi|518164606|ref|WP_019334814.1|	81.7	394	hp	Bacteria	Pseudomonadaceae	Pseudomonas syringae
Seq_4	95918	PROKKA_00597	gi|695794583|ref|WP_032708792.1|	93.2	530	conjugal transfer protein TraN, partial	Bacteria	Pseudomonadaceae	Pseudomonas syringae
Seq_4	95918	PROKKA_00598	gi|518164609|ref|WP_019334817.1|	98.1	155	hp	Bacteria	Pseudomonadaceae	Pseudomonas syringae
Seq_4	95918	PROKKA_00599	gi|518164610|ref|WP_019334818.1|	97.5	639	hp	Bacteria	Pseudomonadaceae	Pseudomonas syringae
Seq_4	95918	PROKKA_00600	gi|648210765|ref|WP_025992764.1|	99.4	165	hp	Bacteria	Pseudomonadaceae	Pseudomonas syringae
Seq_4	95918	PROKKA_00601	gi|518164612|ref|WP_019334820.1|	99.3	569	hp	Bacteria	Pseudomonadaceae	Pseudomonas syringae
Seq_4	95918	PROKKA_00602	gi|695794586|ref|WP_032708795.1|	100	322	cobalamin biosynthesis protein CobS, partial	Bacteria	Pseudomonadaceae	Pseudomonas syringae
Seq_4	95918	PROKKA_00603	gi|518164614|ref|WP_019334822.1|	98.3	352	hp	Bacteria	Pseudomonadaceae	Pseudomonas syringae
Seq_4	95918	PROKKA_00604	gi|736349963|ref|WP_034375802.1|	100	513	transposase	Bacteria	Comamonadaceae	Comamonas testosteroni
Seq_4	95918	PROKKA_00605	gi|518164615|ref|WP_019334823.1|	96.4	195	hp	Bacteria	Pseudomonadaceae	Pseudomonas syringae
Seq_4	95918	PROKKA_00606	gi|518164616|ref|WP_019334824.1|	98.8	324	hp	Bacteria	Pseudomonadaceae	Pseudomonas syringae
Seq_4	95918	PROKKA_00607	gi|695794588|ref|WP_032708797.1|	99.3	825	DNA topoisomerase, partial	Bacteria	Pseudomonadaceae	Pseudomonas syringae
Seq_4	95918	PROKKA_00608	gi|518164618|ref|WP_019334826.1|	99.4	822	hp	Bacteria	Pseudomonadaceae	Pseudomonas syringae
Seq_4	95918	PROKKA_00609	gi|518164619|ref|WP_019334827.1|	97.9	328	hp	Bacteria	Pseudomonadaceae	Pseudomonas syringae
Seq_4	95918	PROKKA_00610	gi|695794593|ref|WP_032708802.1|	95.8	96	hp, partial	Bacteria	Pseudomonadaceae	Pseudomonas syringae
Seq_4	95918	PROKKA_00611	gi|648210766|ref|WP_025992765.1|	98.4	384	integrase	Bacteria	Pseudomonadaceae	Pseudomonas syringae
Seq_4	95918	PROKKA_00612	gi|518164622|ref|WP_019334830.1|	98.9	374	hp	Bacteria	Pseudomonadaceae	Pseudomonas syringae
Seq_4	95918	PROKKA_00613	gi|518164623|ref|WP_019334831.1|	99.4	347	hp	Bacteria	Pseudomonadaceae	Pseudomonas syringae
Seq_4	95918	PROKKA_00614	gi|518164625|ref|WP_019334833.1|	98.8	169	hp	Bacteria	Pseudomonadaceae	Pseudomonas syringae
Seq_4	95918	PROKKA_00615	gi|695794595|ref|WP_032708804.1|	95.3	383	hp, partial	Bacteria	Pseudomonadaceae	Pseudomonas syringae
Seq_4	95918	PROKKA_00616	gi|648210767|ref|WP_025992766.1|	98.6	428	hp	Bacteria	Pseudomonadaceae	Pseudomonas syringae
Seq_4	95918	PROKKA_00617	gi|518164628|ref|WP_019334836.1|	94.4	305	hp	Bacteria	Pseudomonadaceae	Pseudomonas syringae
Seq_4	95918	PROKKA_00618	gi|518164629|ref|WP_019334837.1|	98.6	144	hp	Bacteria	Pseudomonadaceae	Pseudomonas syringae
Seq_4	95918	PROKKA_00619	gi|518164630|ref|WP_019334838.1|	98.2	272	hp	Bacteria	Pseudomonadaceae	Pseudomonas syringae
Seq_4	95918	PROKKA_00620	gi|695794598|ref|WP_032708807.1|	97.9	193	hp, partial	Bacteria	Pseudomonadaceae	Pseudomonas syringae
Seq_4	95918	PROKKA_00621	gi|518164632|ref|WP_019334840.1|	99.2	124	H-NS histone	Bacteria	Pseudomonadaceae	Pseudomonas syringae
Seq_4	95918	PROKKA_00622	gi|695794601|ref|WP_032708810.1|	99.5	374	hp	Bacteria	Pseudomonadaceae	Pseudomonas syringae
Seq_4	95918	PROKKA_00623	gi|518164634|ref|WP_019334842.1|	98.9	94	hp	Bacteria	Pseudomonadaceae	Pseudomonas syringae
Seq_4	95918	PROKKA_00624	gi|518164635|ref|WP_019334843.1|	96.8	95	hp	Bacteria	Pseudomonadaceae	Pseudomonas syringae
Seq_4	95918	PROKKA_00625	gi|518164636|ref|WP_019334844.1|	95.9	171	hp	Bacteria	Pseudomonadaceae	Pseudomonas syringae
Seq_4	95918	PROKKA_00626	gi|518164637|ref|WP_019334845.1|	95.8	239	hp	Bacteria	Pseudomonadaceae	Pseudomonas syringae
Seq_4	95918	PROKKA_00627	gi|695794603|ref|WP_032708812.1|	99	289	endonuclease, partial	Bacteria	Pseudomonadaceae	Pseudomonas syringae
Seq_4	95918	PROKKA_00628	gi|751642384|ref|WP_041110019.1|	59.2	206	hp	Bacteria	Pseudomonadaceae	Pseudomonas stutzeri
Seq_4	95918	PROKKA_00629	gi|518164640|ref|WP_019334848.1|	92.4	197	hp	Bacteria	Pseudomonadaceae	Pseudomonas syringae
Seq_4	95918	PROKKA_00630	gi|695794605|ref|WP_032708814.1|	92.8	111	hp, partial	Bacteria	Pseudomonadaceae	Pseudomonas syringae
Seq_4	95918	PROKKA_00631	gi|518164642|ref|WP_019334850.1|	99.4	343	hp	Bacteria	Pseudomonadaceae	Pseudomonas syringae
Seq_4	95918	PROKKA_00632	gi|518164643|ref|WP_019334851.1|	98.8	173	hp	Bacteria	Pseudomonadaceae	Pseudomonas syringae
Seq_4	95918	PROKKA_00636	gi|518164644|ref|WP_019334852.1|	97.3	113	hp	Bacteria	Pseudomonadaceae	Pseudomonas syringae
Seq_4	95918	PROKKA_00637	gi|518164645|ref|WP_019334853.1|	98.9	631	hp	Bacteria	Pseudomonadaceae	Pseudomonas syringae
Seq_4	95918	PROKKA_00638	gi|695794606|ref|WP_032708815.1|	97.7	87	hp, partial	Bacteria	Pseudomonadaceae	Pseudomonas syringae
Seq_4	95918	PROKKA_00639	gi|518164647|ref|WP_019334855.1|	98.1	162	hp	Bacteria	Pseudomonadaceae	Pseudomonas syringae
Seq_4	95918	PROKKA_00640	gi|695794608|ref|WP_032708817.1|	93.6	297	bacteriophage CI repressor, partial	Bacteria	Pseudomonadaceae	Pseudomonas syringae
Seq_4	95918	PROKKA_00641	gi|518164649|ref|WP_019334857.1|	98.1	159	hp	Bacteria	Pseudomonadaceae	Pseudomonas syringae
Seq_4	95918	PROKKA_00642	gi|518164650|ref|WP_019334858.1|	93.5	153	hp	Bacteria	Pseudomonadaceae	Pseudomonas syringae
Seq_4	95918	PROKKA_00643	gi|518164651|ref|WP_019334859.1|	93.6	267	hp	Bacteria	Pseudomonadaceae	Pseudomonas syringae
Seq_4	95918	PROKKA_00644	gi|518164654|ref|WP_019334862.1|	98	197	hp	Bacteria	Pseudomonadaceae	Pseudomonas syringae
Seq_4	95918	PROKKA_00645	gi|518164655|ref|WP_019334863.1|	95.4	65	hp	Bacteria	Pseudomonadaceae	Pseudomonas syringae
Seq_4	95918	PROKKA_00646	gi|518164656|ref|WP_019334864.1|	84	106	hp	Bacteria	Pseudomonadaceae	Pseudomonas syringae
Seq_4	95918	PROKKA_00647	gi|739133959|ref|WP_036998935.1|	72.1	43	hp, partial	Bacteria	Pseudomonadaceae	Pseudomonas fuscovaginae
Seq_4	95918	PROKKA_00648	gi|497368253|ref|WP_009682466.1|	51.8	56	MULTISPECIES: hp	Bacteria	Pseudomonadaceae	Unc_Pseudomonas
Seq_4	95918	PROKKA_00650	gi|330982102|gb|EGH80205.1|	78.6	103	hp PSYAP_26659	Bacteria	Pseudomonadaceae	Pseudomonas syringae
Seq_4	95918	PROKKA_00651	gi|519034872|ref|WP_020190747.1|	83.8	74	hp	Bacteria	Pseudomonadaceae	Pseudomonas putida
Seq_4	95918	PROKKA_00652	gi|757606793|ref|WP_042853455.1|	87.6	177	hp	Bacteria	Pseudomonadaceae	Pseudomonas aeruginosa
Seq_5	91161	PROKKA_00661	gi|655439203|ref|WP_028823839.1|	32.6	236	hp	Bacteria	Unc_Proteobacteria	Proteobacteria bacterium JGI 0000113-P07
Seq_5	91161	PROKKA_00662	gi|655440953|ref|WP_028825513.1|	31.5	330	hp	Bacteria	Unc_Proteobacteria	Proteobacteria bacterium JGI 0000113-P07
Seq_5	91161	PROKKA_00665	gi|655440954|ref|WP_028825514.1|	37.3	295	hp	Bacteria	Unc_Proteobacteria	Proteobacteria bacterium JGI 0000113-P07
Seq_5	91161	PROKKA_00666	gi|655440956|ref|WP_028825516.1|	38.1	425	hp	Bacteria	Unc_Proteobacteria	Proteobacteria bacterium JGI 0000113-P07
Seq_5	91161	PROKKA_00667	gi|705244781|gb|AIW56734.1|	77.9	462	ribonucleotide reductase, partial	Viruses	Unc_Viruses	uncultured virus
Seq_5	91161	PROKKA_00670	gi|491174509|ref|WP_005032875.1|	56.1	57	thymidylate synthase (FAD)	Bacteria	Holophagaceae	Holophaga foetida
Seq_5	91161	PROKKA_00671	gi|326633061|ref|YP_004306672.1|	34.4	154	hp Vi06_23	Viruses	Podoviridae	Salmonella phage Vi06
Seq_5	91161	PROKKA_00672	gi|319756930|gb|ADV68687.1|	46	237	Thymidylate synthase thyX	Bacteria	Deinococcaceae	Deinococcus maricopensis
Seq_5	91161	PROKKA_00680	gi|504602949|ref|WP_014790051.1|	46.1	323	hp	Bacteria	Flavobacteriaceae	Ornithobacterium rhinotracheale
Seq_5	91161	PROKKA_00683	gi|547581294|ref|WP_022113523.1|	42.3	123	hNH endonuclease	Bacteria	Clostridiaceae	Clostridium sp. CAG:245
Seq_5	91161	PROKKA_00687	gi|662309373|gb|KEQ14689.1|	56.1	139	hp GZ77_10270	Bacteria	Hahellaceae	Endozoicomonas montiporae
Seq_5	91161	PROKKA_00690	gi|657836268|ref|WP_029552269.1|	30.4	1146	DNA polymerase III subunit alpha	Bacteria	Aquificaceae	Thermocrinis sp. GBS
Seq_5	91161	PROKKA_00693	gi|344915422|gb|AEN19712.1|	33.5	358	M.Tsp509I	Bacteria	Thermaceae	Thermus sp. ITI 346
Seq_5	91161	PROKKA_00699	gi|388570827|ref|YP_006383810.1|	55.9	143	putative dUTP diphosphatase	Viruses	Myoviridae	Acinetobacter bacteriophage AP22
Seq_5	91161	PROKKA_00702	gi|123503773|ref|XP_001328596.1|	34.7	121	exosome complex exonuclease	Eukaryota	Trichomonadidae	Trichomonas vaginalis
Seq_5	91161	PROKKA_00703	gi|501383556|ref|WP_012415122.1|	35.9	181	Clp protease	Bacteria	Elusimicrobiaceae	Elusimicrobium minutum
Seq_5	91161	PROKKA_00707	gi|644971815|ref|WP_025392569.1|	45.7	521	molecular chaperone GroEL	Bacteria	Desulfurellaceae	Desulfurella acetivorans
Seq_5	91161	PROKKA_00714	gi|647375414|ref|WP_025778816.1|	33.3	228	hp	Bacteria	Unc_Dehalococcoidia	Dehalococcoidia bacterium DscP2
Seq_5	91161	PROKKA_00715	gi|763389900|ref|WP_044247013.1|	51.8	110	cupin	Bacteria	Polyangiaceae	Chondromyces apiculatus
Seq_5	91161	PROKKA_00733	gi|655442410|ref|WP_028826946.1|	48.6	296	hp	Bacteria	Unc_Proteobacteria	Proteobacteria bacterium JGI 0000113-P07
Seq_5	91161	PROKKA_00735	gi|519096844|ref|WP_020252719.1|	33.5	245	MULTISPECIES: hp	Bacteria	Unc_Cloacimonetes	Unc_Cloacimonetes
Seq_5	91161	PROKKA_00747	gi|547734620|ref|WP_022148529.1|	34.4	302	ATPase associated with various cellular activities AAA_5	Bacteria	Bacteroidaceae	Bacteroides sp. CAG:709
Seq_5	91161	PROKKA_00751	gi|518138036|ref|WP_019308244.1|	29.7	401	hp	Bacteria	Unc_Deltaproteobacteria	SAR324 cluster bacterium SCGC AAA240-J09
Seq_5	91161	PROKKA_00763	gi|787056001|dbj|BAR28316.1|	43.1	109	hp	Viruses	Unc_Viruses	uncultured Mediterranean phage uvMED
Seq_5	91161	PROKKA_00775	gi|654605640|ref|WP_028072528.1|	40.2	92	membrane protein	Bacteria	Sphingobacteriaceae	Sphingobacterium thalpophilum
Seq_5	91161	PROKKA_00776	gi|499871946|ref|WP_011552680.1|	24.7	320	hp	Bacteria	Myxococcaceae	Myxococcus xanthus
Seq_5	91161	PROKKA_00782	gi|655442123|ref|WP_028826662.1|	59.3	59	hp	Bacteria	Unc_Proteobacteria	Proteobacteria bacterium JGI 0000113-P07
Seq_5	91161	PROKKA_00785	gi|655442016|ref|WP_028826557.1|	51.3	115	hp	Bacteria	Unc_Proteobacteria	Proteobacteria bacterium JGI 0000113-P07
Seq_5	91161	PROKKA_00788	gi|739059274|ref|WP_036930762.1|	58.8	80	hp, partial	Bacteria	Unc_Proteobacteria	Proteobacteria bacterium JGI 0000113-P07
Seq_5	91161	PROKKA_00789	gi|655452756|ref|WP_028836067.1|	47.9	73	hp	Bacteria	Unc_Proteobacteria	Proteobacteria bacterium JGI 0000113-L05
Seq_5	91161	PROKKA_00790	gi|300604396|emb|CBK40728.1|	56.3	199	putative Aldolase, class II	Bacteria	Nitrospiraceae	Candidatus Nitrospira defluvii
Seq_5	91161	PROKKA_00791	gi|350537841|ref|NP_001233801.1|	36.3	234	phosphomannomutase	Eukaryota	Solanaceae	Solanum lycopersicum
Seq_5	91161	PROKKA_00793	gi|522068561|ref|WP_020579770.1|	50.8	63	hp	Bacteria	Nocardioidaceae	Actinopolymorpha alba
Seq_5	91161	PROKKA_00794	gi|503223674|ref|WP_013458335.1|	46.5	114	MFS transporter	Bacteria	Thermaceae	Oceanithermus profundus
Seq_5	91161	PROKKA_00797	gi|675369805|gb|KFM62707.1|	20.8	773	Laminin subunit alpha-2, partial	Eukaryota	Eresidae	Stegodyphus mimosarum
Seq_5	91161	PROKKA_00798	gi|503042872|ref|WP_013277848.1|	48.2	446	hp	Bacteria	Halobacteroidaceae	Acetohalobium arabaticum
Seq_5	91161	PROKKA_00802	gi|134051963|gb|ABO49934.1|	27.3	300	hp Dred_1404	Bacteria	Peptococcaceae	Desulfotomaculum reducens
Seq_5	91161	PROKKA_00803	gi|787064151|dbj|BAR35064.1|	36.7	430	putative glycosyltransferases	Viruses	Unc_Viruses	uncultured Mediterranean phage uvMED
Seq_5	91161	PROKKA_00804	gi|655439753|ref|WP_028824353.1|	31.6	326	hp	Bacteria	Unc_Proteobacteria	Proteobacteria bacterium JGI 0000113-P07
Seq_5	91161	PROKKA_00805	gi|493576711|ref|WP_006529837.1|	27.7	368	FAD dependent oxidoreductase	Bacteria	Unc_Chroococcales	Gloeocapsa sp. PCC 73106
Seq_5	91161	PROKKA_00806	gi|498246959|ref|WP_010561115.1|	41.8	251	hp	Bacteria	Pseudoalteromonadaceae	Pseudoalteromonas spongiae
Seq_5	91161	PROKKA_00807	gi|737794419|ref|WP_035762013.1|	28.7	268	endonuclease	Bacteria	Clostridiaceae	Clostridium butyricum
Seq_5	91161	PROKKA_00808	gi|518706921|ref|WP_019868018.1|	27	237	hp	Bacteria	Methylococcaceae	Methylovulum miyakonense
Seq_6	90600	PROKKA_00816	gi|655441982|ref|WP_028826523.1|	34.9	269	hp	Bacteria	Unc_Proteobacteria	Proteobacteria bacterium JGI 0000113-P07
Seq_6	90600	PROKKA_00819	gi|655453861|ref|WP_028837085.1|	28	967	hp	Bacteria	Unc_Proteobacteria	Proteobacteria bacterium JGI 0000113-L05
Seq_6	90600	PROKKA_00822	gi|655442293|ref|WP_028826830.1|	31.4	385	hp	Bacteria	Unc_Proteobacteria	Proteobacteria bacterium JGI 0000113-P07
Seq_6	90600	PROKKA_00823	gi|746152220|ref|WP_039213708.1|	49.4	77	cell envelope protein TolA	Bacteria	Aeromonadaceae	Aeromonas hydrophila
Seq_6	90600	PROKKA_00824	gi|655453876|ref|WP_028837100.1|	36.8	585	hp	Bacteria	Unc_Proteobacteria	Proteobacteria bacterium JGI 0000113-L05
Seq_6	90600	PROKKA_00825	gi|787064507|dbj|BAR35368.1|	25.7	452	hp	Viruses	Unc_Viruses	uncultured Mediterranean phage uvMED
Seq_6	90600	PROKKA_00826	gi|653059112|ref|WP_027310479.1|	28.2	301	hp	Bacteria	Unc_Bacteroidetes	Bacteroidetes bacterium SCGC AAA027-N21
Seq_6	90600	PROKKA_00827	gi|472340850|ref|YP_007674370.1|	32.4	238	hp SWZG_00005	Viruses	Siphoviridae	Synechococcus phage S-SKS1
Seq_6	90600	PROKKA_00829	gi|481019403|ref|YP_007877757.1|	28.7	571	fiber	Viruses	Myoviridae	Cyanophage P-RSM1
Seq_6	90600	PROKKA_00830	gi|326783891|ref|YP_004324285.1|	31	158	hp SSSM7_233	Viruses	Myoviridae	Synechococcus phage S-SSM7
Seq_6	90600	PROKKA_00835	gi|739058359|ref|WP_036929877.1|	53.7	149	hp, partial	Bacteria	Unc_Proteobacteria	Proteobacteria bacterium JGI 0000113-P07
Seq_6	90600	PROKKA_00840	gi|787063058|dbj|BAR34135.1|	29.5	285	hp	Viruses	Unc_Viruses	uncultured Mediterranean phage uvMED
Seq_6	90600	PROKKA_00841	gi|787063057|dbj|BAR34134.1|	41.4	469	phage portal vertex protein	Viruses	Unc_Viruses	uncultured Mediterranean phage uvMED
Seq_6	90600	PROKKA_00842	gi|655442280|ref|WP_028826817.1|	44.4	527	hp	Bacteria	Unc_Proteobacteria	Proteobacteria bacterium JGI 0000113-P07
Seq_6	90600	PROKKA_00850	gi|363539884|ref|YP_004894726.1|	26.9	1066	mg675 gene product	Viruses	Mimiviridae	Megavirus chiliensis
Seq_6	90600	PROKKA_00851	gi|655442261|ref|WP_028826798.1|	36.6	257	hp	Bacteria	Unc_Proteobacteria	Proteobacteria bacterium JGI 0000113-P07
Seq_6	90600	PROKKA_00852	gi|225038915|gb|EEG49161.1|	42	169	group I intron endonuclease	Bacteria	Lachnospiraceae	Blautia hydrogenotrophica
Seq_6	90600	PROKKA_00855	gi|505143840|ref|WP_015330942.1|	39.4	109	hp	Bacteria	Cytophagaceae	Fibrella aestuarina
Seq_6	90600	PROKKA_00857	gi|655452868|ref|WP_028836161.1|	29.4	310	hp	Bacteria	Unc_Proteobacteria	Proteobacteria bacterium JGI 0000113-L05
Seq_6	90600	PROKKA_00858	gi|655454744|ref|WP_028837891.1|	36	172	hp	Bacteria	Unc_Proteobacteria	Proteobacteria bacterium JGI 0000113-D06
Seq_6	90600	PROKKA_00865	gi|655442252|ref|WP_028826789.1|	31.5	606	hp	Bacteria	Unc_Proteobacteria	Proteobacteria bacterium JGI 0000113-P07
Seq_6	90600	PROKKA_00871	gi|655454769|ref|WP_028837916.1|	32.4	219	hp	Bacteria	Unc_Proteobacteria	Proteobacteria bacterium JGI 0000113-D06
Seq_6	90600	PROKKA_00875	gi|516676444|ref|WP_018035980.1|	42.1	321	hp	Archaea	Unc_Euryarchaeota	Marine Group II euryarchaeote SCGC AB-629-J06
Seq_6	90600	PROKKA_00876	gi|503209992|ref|WP_013444653.1|	30.7	189	methyltransferase fkbm family	Bacteria	Porphyromonadaceae	Paludibacter propionicigenes
Seq_6	90600	PROKKA_00878	gi|330843837|ref|XP_003293850.1|	45.5	88	hp DICPUDRAFT_11264	Eukaryota	Unc_Dictyosteliida	Dictyostelium purpureum
Seq_6	90600	PROKKA_00879	gi|654356922|ref|WP_027849374.1|	52.8	178	hp	Bacteria	Oceanospirillaceae	Marinospirillum minutulum
Seq_6	90600	PROKKA_00881	gi|695064433|ref|XP_009420764.1|	55	327	PREDICTED: GDP-mannose 4,6 dehydratase 1-like	Eukaryota	Musaceae	Musa acuminata
Seq_6	90600	PROKKA_00882	gi|655439753|ref|WP_028824353.1|	34	329	hp	Bacteria	Unc_Proteobacteria	Proteobacteria bacterium JGI 0000113-P07
Seq_7	88727	PROKKA_00884	gi|648448352|ref|WP_026140103.1|	95.9	219	phosphate ABC transporter substrate-binding protein	Bacteria	Pseudomonadaceae	Pseudomonas veronii
Seq_7	88727	PROKKA_00885	gi|814583533|ref|WP_046382745.1|	100	321	phosphate ABC transporter permease	Bacteria	Pseudomonadaceae	Pseudomonas veronii
Seq_7	88727	PROKKA_00886	gi|648448354|ref|WP_026140105.1|	100	297	phosphate ABC transporter permease	Bacteria	Pseudomonadaceae	Pseudomonas veronii
Seq_7	88727	PROKKA_00887	gi|566062823|gb|AHC34924.1|	100	240	phosphate ABC transporter ATP-binding protein	Bacteria	Pseudomonadaceae	Pseudomonas sp. TKP
Seq_7	88727	PROKKA_00888	gi|516458749|ref|WP_017847589.1|	97.9	233	hp	Bacteria	Pseudomonadaceae	Pseudomonas veronii
Seq_7	88727	PROKKA_00889	gi|648448356|ref|WP_026140107.1|	98.6	211	hp	Bacteria	Pseudomonadaceae	Pseudomonas veronii
Seq_7	88727	PROKKA_00890	gi|814583531|ref|WP_046382743.1|	100	291	LysR family transcriptional regulator	Bacteria	Pseudomonadaceae	Pseudomonas veronii
Seq_7	88727	PROKKA_00891	gi|814583530|ref|WP_046382742.1|	99.7	373	aminocarboxymuconate-semialdehyde decarboxylase	Bacteria	Pseudomonadaceae	Pseudomonas veronii
Seq_7	88727	PROKKA_00892	gi|814583529|ref|WP_046382741.1|	100	89	hp	Bacteria	Pseudomonadaceae	Pseudomonas veronii
Seq_7	88727	PROKKA_00893	gi|814583528|ref|WP_046382740.1|	100	380	hp	Bacteria	Pseudomonadaceae	Pseudomonas veronii
Seq_7	88727	PROKKA_00894	gi|814583527|ref|WP_046382739.1|	99.2	370	N-ethylmaleimide reductase	Bacteria	Pseudomonadaceae	Pseudomonas veronii
Seq_7	88727	PROKKA_00895	gi|516458756|ref|WP_017847596.1|	99.5	214	DSBA oxidoreductase	Bacteria	Pseudomonadaceae	Pseudomonas veronii
Seq_7	88727	PROKKA_00896	gi|814583525|ref|WP_046382737.1|	99.3	305	LysR family transcriptional regulator	Bacteria	Pseudomonadaceae	Pseudomonas veronii
Seq_7	88727	PROKKA_00897	gi|814583524|ref|WP_046382736.1|	99.5	424	cytochrome C	Bacteria	Pseudomonadaceae	Pseudomonas veronii
Seq_7	88727	PROKKA_00898	gi|516458760|ref|WP_017847600.1|	99.5	751	aldehyde dehydrogenase	Bacteria	Pseudomonadaceae	Pseudomonas veronii
Seq_7	88727	PROKKA_00899	gi|814583522|ref|WP_046382734.1|	99.5	551	acetate permease	Bacteria	Pseudomonadaceae	Pseudomonas veronii
Seq_7	88727	PROKKA_00900	gi|814583521|ref|WP_046382733.1|	99.2	120	membrane protein	Bacteria	Pseudomonadaceae	Pseudomonas veronii
Seq_7	88727	PROKKA_00901	gi|814583520|ref|WP_046382732.1|	99.5	406	monooxygenase	Bacteria	Pseudomonadaceae	Pseudomonas veronii
Seq_7	88727	PROKKA_00902	gi|814583519|ref|WP_046382731.1|	99.4	160	glyoxalase	Bacteria	Pseudomonadaceae	Pseudomonas veronii
Seq_7	88727	PROKKA_00903	gi|814586010|ref|WP_046385219.1|	99.6	239	TetR family transcriptional regulator	Bacteria	Pseudomonadaceae	Pseudomonas veronii
Seq_7	88727	PROKKA_00904	gi|814583518|ref|WP_046382730.1|	100	214	protein-disulfide isomerase	Bacteria	Pseudomonadaceae	Pseudomonas veronii
Seq_7	88727	PROKKA_00905	gi|516458763|ref|WP_017847603.1|	100	305	LysR family transcriptional regulator	Bacteria	Pseudomonadaceae	Pseudomonas veronii
Seq_7	88727	PROKKA_00906	gi|814583517|ref|WP_046382729.1|	99.8	410	MFS transporter	Bacteria	Pseudomonadaceae	Pseudomonas veronii
Seq_7	88727	PROKKA_00907	gi|562739315|gb|ESW36705.1|	86.4	44	hp O164_28645	Bacteria	Pseudomonadaceae	Pseudomonas taiwanensis
Seq_7	88727	PROKKA_00908	gi|752851389|ref|WP_041478559.1|	98.8	334	hp	Bacteria	Pseudomonadaceae	Pseudomonas sp. PTA1
Seq_7	88727	PROKKA_00909	gi|639428801|ref|WP_024617921.1|	97.2	2209	DNA helicase	Bacteria	Pseudomonadaceae	Pseudomonas fluorescens
Seq_7	88727	PROKKA_00910	gi|495267768|ref|WP_007992523.1|	96.5	484	integrase	Bacteria	Pseudomonadaceae	Pseudomonas sp. GM48
Seq_7	88727	PROKKA_00911	gi|754525148|ref|WP_041931526.1|	88.3	333	transcriptional regulator	Bacteria	Pseudomonadaceae	Pseudomonas poae
Seq_7	88727	PROKKA_00912	gi|651248908|ref|WP_026383942.1|	82.4	245	MULTISPECIES: von Willebrand factor A	Bacteria	Unc_Proteobacteria	Unc_Proteobacteria
Seq_7	88727	PROKKA_00913	gi|503584878|ref|WP_013818954.1|	85.4	89	hp	Bacteria	Methylococcaceae	Methylomonas methanica
Seq_7	88727	PROKKA_00914	gi|759864798|ref|WP_043555246.1|	78.3	438	hp	Bacteria	Aeromonadaceae	Aeromonas bestiarum
Seq_7	88727	PROKKA_00915	gi|759864799|ref|WP_043555247.1|	70.8	113	hp	Bacteria	Aeromonadaceae	Aeromonas bestiarum
Seq_7	88727	PROKKA_00916	gi|752717006|ref|WP_041364130.1|	64.7	68	hp	Bacteria	Methylococcaceae	Methylomonas methanica
Seq_7	88727	PROKKA_00917	gi|759864801|ref|WP_043555249.1|	71.7	919	cell division protein FtsK	Bacteria	Aeromonadaceae	Aeromonas bestiarum
Seq_7	88727	PROKKA_00918	gi|740874379|ref|WP_038659627.1|	73.1	591	hp	Bacteria	Pseudomonadaceae	Pseudomonas stutzeri
Seq_7	88727	PROKKA_00919	gi|503584872|ref|WP_013818948.1|	63.8	152	hp	Bacteria	Methylococcaceae	Methylomonas methanica
Seq_7	88727	PROKKA_00920	gi|759864806|ref|WP_043555254.1|	74.1	239	hp	Bacteria	Aeromonadaceae	Aeromonas bestiarum
Seq_7	88727	PROKKA_00921	gi|759864807|ref|WP_043555255.1|	74.6	445	serine/threonine protein kinase	Bacteria	Aeromonadaceae	Aeromonas bestiarum
Seq_7	88727	PROKKA_00922	gi|640744940|ref|WP_025166991.1|	69.9	1151	ATPase AAA	Bacteria	Pseudomonadaceae	Pseudomonas taeanensis
Seq_7	88727	PROKKA_00923	gi|740874363|ref|WP_038659611.1|	63.7	651	hp	Bacteria	Pseudomonadaceae	Pseudomonas stutzeri
Seq_7	88727	PROKKA_00924	gi|752718345|ref|WP_041365469.1|	70	852	chromosome partitioning protein ParA, partial	Bacteria	Methylococcaceae	Methylomonas methanica
Seq_7	88727	PROKKA_00925	gi|740874357|ref|WP_038659605.1|	63.9	1104	DNA-binding protein	Bacteria	Pseudomonadaceae	Pseudomonas stutzeri
Seq_7	88727	PROKKA_00927	gi|516297598|ref|WP_017700905.1|	99.1	928	hp	Bacteria	Pseudomonadaceae	Pseudomonas syringae
Seq_7	88727	PROKKA_00928	gi|520928561|ref|WP_020342893.1|	98.1	647	hp	Bacteria	Pseudomonadaceae	Pseudomonas syringae
Seq_7	88727	PROKKA_00929	gi|516297437|ref|WP_017700744.1|	91.7	460	hp	Bacteria	Pseudomonadaceae	Pseudomonas syringae
Seq_7	88727	PROKKA_00930	gi|495420986|ref|WP_008145683.1|	96.1	484	integrase	Bacteria	Pseudomonadaceae	Pseudomonas sp. GM41(2012)
Seq_7	88727	PROKKA_00931	gi|495705540|ref|WP_008430119.1|	98.9	355	hp, partial	Bacteria	Pseudomonadaceae	Pseudomonas sp. Ag1
Seq_7	88727	PROKKA_00932	gi|495714030|ref|WP_008438609.1|	97.1	69	hp	Bacteria	Pseudomonadaceae	Pseudomonas sp. Ag1
Seq_7	88727	PROKKA_00933	gi|501028909|ref|WP_012080999.1|	60.8	268	hp	Bacteria	Oxalobacteraceae	Janthinobacterium sp. Marseille
Seq_7	88727	PROKKA_00934	gi|693028801|ref|WP_032204771.1|	52.8	710	hp	Bacteria	Enterobacteriaceae	Escherichia coli
Seq_7	88727	PROKKA_00935	gi|740798109|ref|WP_038583392.1|	60.1	198	hp, partial	Bacteria	Pseudomonadaceae	Pseudomonas chlororaphis
Seq_7	88727	PROKKA_00936	gi|740789191|ref|WP_038574475.1|	47.5	240	hp	Bacteria	Pseudomonadaceae	Pseudomonas chlororaphis
Seq_7	88727	PROKKA_00937	gi|489467074|ref|WP_003372222.1|	45.5	145	MULTISPECIES: hp	Bacteria	Pseudomonadaceae	Unc_Pseudomonas
Seq_7	88727	PROKKA_00938	gi|497783480|ref|WP_010097664.1|	45.2	1405	radical SAM protein	Bacteria	Burkholderiaceae	Burkholderia ubonensis
Seq_7	88727	PROKKA_00939	gi|696515783|ref|WP_033051318.1|	77.8	897	restriction endonuclease subunit R	Bacteria	Pseudomonadaceae	Pseudomonas mandelii
Seq_7	88727	PROKKA_00940	gi|500998125|ref|WP_012051546.1|	44.4	259	hp	Bacteria	Pseudomonadaceae	Pseudomonas putida
Seq_8	88556	PROKKA_00946	gi|557951500|gb|AHA45295.1|	25.4	978	putative hydrolase	Viruses	Mimiviridae	Hirudovirus strain Sangsue
Seq_8	88556	PROKKA_00949	gi|740413738|ref|WP_038246977.1|	26.5	185	hp	Bacteria	Bacillaceae	Virgibacillus sp. Vm-5
Seq_8	88556	PROKKA_00954	gi|655452868|ref|WP_028836161.1|	30.6	271	hp	Bacteria	Unc_Proteobacteria	Proteobacteria bacterium JGI 0000113-L05
Seq_8	88556	PROKKA_00955	gi|655454744|ref|WP_028837891.1|	37.8	164	hp	Bacteria	Unc_Proteobacteria	Proteobacteria bacterium JGI 0000113-D06
Seq_8	88556	PROKKA_00962	gi|655442252|ref|WP_028826789.1|	31.1	607	hp	Bacteria	Unc_Proteobacteria	Proteobacteria bacterium JGI 0000113-P07
Seq_8	88556	PROKKA_00964	gi|118381947|ref|XP_001024133.1|	21	575	Viral A-type inclusion protein repeat containing protein	Eukaryota	Tetrahymenidae	Tetrahymena thermophila
Seq_8	88556	PROKKA_00968	gi|655454769|ref|WP_028837916.1|	29.3	184	hp	Bacteria	Unc_Proteobacteria	Proteobacteria bacterium JGI 0000113-D06
Seq_8	88556	PROKKA_00972	gi|326781952|ref|YP_004322354.1|	56.6	99	phosphoheptose isomerase	Viruses	Myoviridae	Synechococcus phage S-SM2
Seq_8	88556	PROKKA_00974	gi|490545645|ref|WP_004410769.1|	26.3	194	methyltransferase type 12	Bacteria	Vibrionaceae	Vibrio orientalis
Seq_8	88556	PROKKA_00977	gi|647705829|ref|WP_025961925.1|	53.3	225	hp	Bacteria	Prochlorococcaceae	Prochlorococcus sp. scB245a_521C8
Seq_8	88556	PROKKA_00979	gi|780102621|ref|WP_045473596.1|	29.6	196	hp	Bacteria	Thiotrichaceae	Thioploca ingrica
Seq_8	88556	PROKKA_00980	gi|518861817|ref|WP_020017707.1|	59.9	269	N-acetylneuraminate synthase	Bacteria	Promicromonosporaceae	Promicromonospora sukumoe
Seq_8	88556	PROKKA_00981	gi|380619552|gb|EIB38605.1|	35.2	270	hp cje133_01305	Bacteria	Campylobacteraceae	Campylobacter jejuni
Seq_8	88556	PROKKA_00982	gi|655440975|ref|WP_028825535.1|	29.7	407	hp	Bacteria	Unc_Proteobacteria	Proteobacteria bacterium JGI 0000113-P07
Seq_8	88556	PROKKA_00983	gi|655440974|ref|WP_028825534.1|	43	251	hp	Bacteria	Unc_Proteobacteria	Proteobacteria bacterium JGI 0000113-P07
Seq_8	88556	PROKKA_00987	gi|503042872|ref|WP_013277848.1|	46.3	451	hp	Bacteria	Halobacteroidaceae	Acetohalobium arabaticum
Seq_8	88556	PROKKA_00988	gi|442623875|ref|NP_001261018.1|	19.2	1761	Stretchin-Mlck, isoform S	Eukaryota	Drosophilidae	Drosophila melanogaster
Seq_8	88556	PROKKA_00990	gi|662309373|gb|KEQ14689.1|	61.7	128	hp GZ77_10270	Bacteria	Hahellaceae	Endozoicomonas montiporae
Seq_8	88556	PROKKA_00991	gi|406982053|gb|EKE03422.1|	39.6	139	HNH endonuclease	Bacteria	Unc_Bacteria	uncultured bacterium
Seq_8	88556	PROKKA_00992	gi|522068561|ref|WP_020579770.1|	52.4	63	hp	Bacteria	Nocardioidaceae	Actinopolymorpha alba
Seq_8	88556	PROKKA_00993	gi|749870288|gb|KIJ40414.1|	34.7	259	hp M422DRAFT_75724	Eukaryota	Sphaerobolaceae	Sphaerobolus stellatus
Seq_8	88556	PROKKA_00996	gi|655442016|ref|WP_028826557.1|	47.6	124	hp	Bacteria	Unc_Proteobacteria	Proteobacteria bacterium JGI 0000113-P07
Seq_8	88556	PROKKA_00998	gi|655442123|ref|WP_028826662.1|	48.2	56	hp	Bacteria	Unc_Proteobacteria	Proteobacteria bacterium JGI 0000113-P07
Seq_8	88556	PROKKA_01001	gi|655437959|ref|WP_028822936.1|	81.4	86	hp	Bacteria	Unc_Proteobacteria	Proteobacteria bacterium JGI 0000113-P07
Seq_8	88556	PROKKA_01002	gi|460108314|gb|AGH06783.1|	49.2	122	hp SWRG_00089	Viruses	Myoviridae	Synechococcus phage S-RIM2
Seq_8	88556	PROKKA_01003	gi|764991047|ref|WP_044557365.1|	27.2	268	hp	Bacteria	Halobacteriovoraceae	Halobacteriovorax marinus
Seq_10	85283	PROKKA_01128	gi|738010796|ref|WP_035972178.1|	48.4	62	hp, partial	Bacteria	Bradyrhizobiaceae	Bradyrhizobium sp. WSM3983
Seq_10	85283	PROKKA_01129	gi|696510855|ref|WP_033047269.1|	48.9	94	hp, partial	Bacteria	Clostridiaceae	Clostridium botulinum
Seq_10	85283	PROKKA_01130	gi|526178665|ref|YP_008242244.1|	41.9	105	putative DNA polymerase	Viruses	Podoviridae	Cellulophaga phage phi14:2
Seq_10	85283	PROKKA_01131	gi|757795912|ref|WP_043013387.1|	35	452	2'-5' RNA ligase	Bacteria	Clostridiaceae	Clostridium botulinum
Seq_10	85283	PROKKA_01132	gi|753866907|ref|WP_041622521.1|	44.8	288	polynucleotide kinase	Bacteria	Unc_Oscillatoriales	Oscillatoria nigro-viridis
Seq_10	85283	PROKKA_01135	gi|692525961|gb|KGH41368.1|	45.3	137	prophage protein	Bacteria	Lactobacillaceae	Lactobacillus plantarum
Seq_10	85283	PROKKA_01136	gi|736829060|ref|WP_034830550.1|	39.2	120	hp	Bacteria	Rhodospirillaceae	Inquilinus limosus
Seq_10	85283	PROKKA_01138	gi|655442869|ref|WP_028827398.1|	36.9	317	hp	Bacteria	Unc_Proteobacteria	Proteobacteria bacterium JGI 0000113-P07
Seq_10	85283	PROKKA_01140	gi|815124711|emb|CRH77023.1|	29.5	288	Uncharacterised protein	Bacteria	Chlamydiaceae	Chlamydia trachomatis
Seq_10	85283	PROKKA_01141	gi|414087266|ref|YP_006987453.1|	44.4	126	hp GAP32_348	Viruses	Myoviridae	Cronobacter phage vB_CsaM_GAP32
Seq_10	85283	PROKKA_01143	gi|695335445|ref|WP_032533101.1|	28.8	184	topoisomerase	Bacteria	Bacteroidaceae	Bacteroides fragilis
Seq_10	85283	PROKKA_01148	gi|546490798|ref|WP_021871926.1|	43.1	72	hp	Bacteria	Clostridiaceae	Clostridium sp. CAG:1193
Seq_10	85283	PROKKA_01151	gi|775458725|dbj|BAQ92511.1|	35.4	291	DNA polymerase I	Viruses	Unc_Viruses	uncultured Mediterranean phage uvMED
Seq_10	85283	PROKKA_01158	gi|503270654|ref|WP_013505315.1|	38.1	218	uracil-DNA glycosylase	Bacteria	Chrysiogenaceae	Desulfurispirillum indicum
Seq_10	85283	PROKKA_01171	gi|505732154|ref|WP_015694124.1|	30.5	387	guanosine 5'-monophosphate oxidoreductase	Bacteria	Saprospiraceae	Saprospira grandis
Seq_10	85283	PROKKA_01173	gi|655976121|ref|WP_029018478.1|	31.7	145	hp	Bacteria	Unc_Actinobacteria	actinobacterium SCGC AAA028-I14
Seq_10	85283	PROKKA_01174	gi|656253568|ref|WP_029199976.1|	44.8	58	hp	Bacteria	Lachnospiraceae	Oribacterium sp. NK2B42
Seq_10	85283	PROKKA_01176	gi|640641586|ref|WP_025068986.1|	47.2	108	N-acetylmuramoyl-L-alanine amidase	Bacteria	Bacteroidaceae	Bacteroides gallinarum
Seq_10	85283	PROKKA_01178	gi|780228635|ref|WP_045528569.1|	34.7	147	hp	Bacteria	Aeromonadaceae	Aeromonas hydrophila
Seq_10	85283	PROKKA_01182	gi|526177700|ref|YP_008241528.1|	46.8	203	hp Phi17:2_gp033	Viruses	Podoviridae	Cellulophaga phage phi17:2
Seq_10	85283	PROKKA_01195	gi|748751043|ref|WP_040009158.1|	36.1	474	disulfide oxidoreductase	Bacteria	Francisellaceae	Francisella sp. FSC1006
Seq_10	85283	PROKKA_01207	gi|472339118|ref|YP_007672654.1|	27.6	221	hp PROG_00001, partial	Viruses	Podoviridae	Prochlorococcus phage P-SSP10
Seq_10	85283	PROKKA_01215	gi|787065002|dbj|BAR35792.1|	44.6	112	hp	Viruses	Unc_Viruses	uncultured Mediterranean phage uvMED
Seq_10	85283	PROKKA_01216	gi|498233496|ref|WP_010547652.1|	33.1	136	flagellar hook-associated 2 domain-containing protein	Bacteria	Unc_Gammaproteobacteria	gamma proteobacterium HIMB30
Seq_10	85283	PROKKA_01223	gi|519100800|ref|WP_020256675.1|	27.7	357	hp	Bacteria	Unc_Microgenomates	Microgenomates bacterium SCGC AAA040-P11
Seq_10	85283	PROKKA_01224	gi|787070528|dbj|BAR39874.1|	29	373	hp	Viruses	Unc_Viruses	uncultured Mediterranean phage uvMED
Seq_10	85283	PROKKA_01225	gi|787066126|dbj|BAR36753.1|	61.6	73	phage protein	Viruses	Unc_Viruses	uncultured Mediterranean phage uvMED
Seq_10	85283	PROKKA_01229	gi|446688764|ref|WP_000766110.1|	34.5	406	phage capsid protein	Bacteria	Enterobacteriaceae	Escherichia coli
Seq_10	85283	PROKKA_01230	gi|502867953|ref|WP_013102929.1|	51.6	161	prohead protease	Bacteria	Leuconostocaceae	Leuconostoc kimchii
Seq_10	85283	PROKKA_01231	gi|736418725|ref|WP_034441035.1|	33.4	383	portal protein	Bacteria	Clostridiales Family XI. Incertae Sedis	Clostridiales bacterium S5-A11
Seq_10	85283	PROKKA_01232	gi|493546774|ref|WP_006500589.1|	40.7	150	N-acetylmuramidase	Bacteria	Lactobacillaceae	Lactobacillus mucosae
Seq_10	85283	PROKKA_01235	gi|399528435|ref|YP_006560356.1|	69.7	238	hp P12024S_16	Viruses	Unc_Viruses	Persicivirga phage P12024S
Seq_10	85283	PROKKA_01236	gi|500163606|ref|WP_011838223.1|	38.1	307	terminase	Bacteria	Ruminococcaceae	Ruminiclostridium thermocellum
Seq_11	81661	PROKKA_01238	gi|514051080|ref|YP_008126360.1|	64.6	410	helicase	Viruses	Myoviridae	Synechococcus phage S-IOM18
Seq_11	81661	PROKKA_01241	gi|326784123|ref|YP_004324516.1|	65.9	44	hp Syn1_145	Viruses	Unc_Caudovirales	Prochlorococcus phage Syn1
Seq_11	81661	PROKKA_01245	gi|460042864|ref|YP_007518286.1|	60.8	74	hp SXDG_00146	Viruses	Myoviridae	Synechococcus phage S-RIM8
Seq_11	81661	PROKKA_01248	gi|472341694|ref|YP_007675210.1|	44.3	106	hp CPXG_00173	Viruses	Myoviridae	Cyanophage P-RSM6
Seq_11	81661	PROKKA_01251	gi|326783783|ref|YP_004324177.1|	24.7	190	DNA endonuclease V	Viruses	Myoviridae	Synechococcus phage S-SSM7
Seq_11	81661	PROKKA_01255	gi|113200556|ref|YP_717718.1|	37.2	172	gp51	Viruses	Myoviridae	Synechococcus phage syn9
Seq_11	81661	PROKKA_01256	gi|113200549|ref|YP_717711.1|	42	69	gp44	Viruses	Myoviridae	Synechococcus phage syn9
Seq_11	81661	PROKKA_01257	gi|113200548|ref|YP_717710.1|	46	252	gp43	Viruses	Myoviridae	Synechococcus phage syn9
Seq_11	81661	PROKKA_01258	gi|113200547|ref|YP_717709.1|	43.4	567	putative tryptophan halogenase	Viruses	Myoviridae	Synechococcus phage syn9
Seq_11	81661	PROKKA_01259	gi|113200545|ref|YP_717707.1|	41	166	gp40	Viruses	Myoviridae	Synechococcus phage syn9
Seq_11	81661	PROKKA_01260	gi|113200543|ref|YP_717705.1|	62.2	267	gp38	Viruses	Myoviridae	Synechococcus phage syn9
Seq_11	81661	PROKKA_01262	gi|113200541|ref|YP_717703.1|	50	310	gp36	Viruses	Myoviridae	Synechococcus phage syn9
Seq_11	81661	PROKKA_01263	gi|472341711|ref|YP_007675227.1|	50.2	291	hp CPXG_00190	Viruses	Myoviridae	Cyanophage P-RSM6
Seq_11	81661	PROKKA_01264	gi|472341712|ref|YP_007675228.1|	82.7	1191	structural protein	Viruses	Myoviridae	Cyanophage P-RSM6
Seq_11	81661	PROKKA_01265	gi|472341713|ref|YP_007675229.1|	39.6	657	hp CPXG_00192	Viruses	Myoviridae	Cyanophage P-RSM6
Seq_11	81661	PROKKA_01266	gi|755258460|gb|AJK27464.1|	52.6	367	hp TIM40_37	Viruses	Unc_Viruses	Cyanophage TIM40
Seq_11	81661	PROKKA_01267	gi|655453176|ref|WP_028836434.1|	60.9	69	glutaredoxin	Bacteria	Unc_Proteobacteria	Proteobacteria bacterium JGI 0000113-L05
Seq_11	81661	PROKKA_01268	gi|460042793|ref|YP_007518215.1|	86.7	105	gp136	Viruses	Myoviridae	Synechococcus phage S-RIM8
Seq_11	81661	PROKKA_01269	gi|326783996|ref|YP_004324389.1|	84.4	64	hp Syn1_017	Viruses	Unc_Caudovirales	Prochlorococcus phage Syn1
Seq_11	81661	PROKKA_01270	gi|514050786|ref|YP_008125559.1|	70.3	64	hp SXCG_00058	Viruses	Myoviridae	Synechococcus phage S-CAM8
Seq_11	81661	PROKKA_01274	gi|418487397|ref|YP_007001739.1|	28.7	129	CpeT antenna protein	Viruses	Myoviridae	Synechococcus phage ACG-2014c
Seq_11	81661	PROKKA_01275	gi|460042698|ref|YP_007518120.1|	68.4	95	hp SXDG_00101	Viruses	Myoviridae	Synechococcus phage S-RIM8
Seq_11	81661	PROKKA_01278	gi|755258455|gb|AJK27459.1|	41.9	626	putative baseplate hub subunit	Viruses	Unc_Viruses	Cyanophage TIM40
Seq_11	81661	PROKKA_01279	gi|460042694|ref|YP_007518116.1|	87.7	227	gp219	Viruses	Myoviridae	Synechococcus phage S-RIM8
Seq_11	81661	PROKKA_01280	gi|472341722|ref|YP_007675238.1|	44.9	187	hp CPXG_00201	Viruses	Myoviridae	Cyanophage P-RSM6
Seq_11	81661	PROKKA_01281	gi|255929148|ref|YP_003097460.1|	87.1	70	conserved hypothetical cyanobacterial protein	Viruses	Myoviridae	Synechococcus phage S-RSM4
Seq_11	81661	PROKKA_01282	gi|755258445|gb|AJK27449.1|	40	433	hp TIM40_22	Viruses	Unc_Viruses	Cyanophage TIM40
Seq_11	81661	PROKKA_01283	gi|815854807|ref|YP_009134510.1|	63.3	147	late control gene D protein	Viruses	Myoviridae	Synechococcus phage ACG-2014e
Seq_11	81661	PROKKA_01284	gi|755258443|gb|AJK27447.1|	28.1	363	hp TIM40_20	Viruses	Unc_Viruses	Cyanophage TIM40
Seq_11	81661	PROKKA_01285	gi|472341728|ref|YP_007675244.1|	55.7	235	baseplate hub subunit	Viruses	Myoviridae	Cyanophage P-RSM6
Seq_11	81661	PROKKA_01286	gi|472341729|ref|YP_007675245.1|	39.9	218	hp CPXG_00208	Viruses	Myoviridae	Cyanophage P-RSM6
Seq_11	81661	PROKKA_01287	gi|755258439|gb|AJK27443.1|	32.1	156	hp TIM40_16	Viruses	Unc_Viruses	Cyanophage TIM40
Seq_11	81661	PROKKA_01288	gi|755258438|gb|AJK27442.1|	70.5	112	head completion protein	Viruses	Unc_Viruses	Cyanophage TIM40
Seq_11	81661	PROKKA_01289	gi|472341732|ref|YP_007675248.1|	30.8	364	hp CPXG_00211	Viruses	Myoviridae	Cyanophage P-RSM6
Seq_11	81661	PROKKA_01290	gi|472343451|ref|YP_007677402.1|	41.4	307	hp CYXG_00213	Viruses	Myoviridae	Synechococcus phage S-SSM4
Seq_11	81661	PROKKA_01291	gi|472341735|ref|YP_007675251.1|	59.4	308	single-stranded DNA binding protein	Viruses	Myoviridae	Cyanophage P-RSM6
Seq_11	81661	PROKKA_01292	gi|472341736|ref|YP_007675252.1|	44.8	116	hp CPXG_00215	Viruses	Myoviridae	Cyanophage P-RSM6
Seq_11	81661	PROKKA_01293	gi|472341737|ref|YP_007675253.1|	72.8	81	hp CPXG_00216	Viruses	Myoviridae	Cyanophage P-RSM6
Seq_11	81661	PROKKA_01294	gi|815854284|ref|YP_009133557.1|	58.9	224	exonuclease	Viruses	Myoviridae	Synechococcus phage ACG-2014d
Seq_11	81661	PROKKA_01295	gi|472341739|ref|YP_007675255.1|	79.1	249	PhoH	Viruses	Myoviridae	Cyanophage P-RSM6
Seq_11	81661	PROKKA_01296	gi|472341740|ref|YP_007675256.1|	72.4	76	hp CPXG_00219	Viruses	Myoviridae	Cyanophage P-RSM6
Seq_11	81661	PROKKA_01297	gi|472341695|ref|YP_007675211.1|	40.4	198	hp CPXG_00174	Viruses	Myoviridae	Cyanophage P-RSM6
Seq_11	81661	PROKKA_01298	gi|388549178|gb|AFK66378.1|	75.2	234	thymidylate synthase	Viruses	Myoviridae	Synechococcus phage S-CBM2
Seq_11	81661	PROKKA_01300	gi|469519113|gb|AGH56414.1|	62.2	82	hp CPTG_00122	Viruses	Myoviridae	Synechococcus phage Syn19
Seq_11	81661	PROKKA_01301	gi|388549175|gb|AFK66375.1|	63.4	142	gp225	Viruses	Myoviridae	Synechococcus phage S-CBM2
Seq_11	81661	PROKKA_01302	gi|388549174|gb|AFK66374.1|	57.3	293	RNase H	Viruses	Myoviridae	Synechococcus phage S-CBM2
Seq_11	81661	PROKKA_01303	gi|481019293|ref|YP_007877647.1|	53.8	78	hp CPPG_00095	Viruses	Myoviridae	Cyanophage P-RSM1
Seq_11	81661	PROKKA_01304	gi|755258645|gb|AJK27649.1|	54.1	74	glutaredoxin	Viruses	Unc_Viruses	Cyanophage TIM40
Seq_11	81661	PROKKA_01305	gi|460042874|ref|YP_007518296.1|	81.3	123	gp222	Viruses	Myoviridae	Synechococcus phage S-RIM8
Seq_11	81661	PROKKA_01306	gi|472339533|ref|YP_007673067.1|	50.8	63	hp SXBG_00154	Viruses	Myoviridae	Synechococcus phage S-CAM1
Seq_11	81661	PROKKA_01308	gi|815854492|ref|YP_009133763.1|	37.3	118	PA14 domain-containing protein	Viruses	Myoviridae	Synechococcus phage ACG-2014g
Seq_11	81661	PROKKA_01309	gi|460042869|ref|YP_007518291.1|	95.3	359	photosystem II D1 protein	Viruses	Myoviridae	Synechococcus phage S-RIM8
Seq_11	81661	PROKKA_01310	gi|460042881|ref|YP_007518303.1|	76.4	55	hp SXDG_00129	Viruses	Myoviridae	Synechococcus phage S-RIM8
Seq_11	81661	PROKKA_01312	gi|481019508|ref|YP_007877860.1|	54.1	148	hp CPRG_00096	Viruses	Unc_Viruses	Cyanophage Syn30
Seq_11	81661	PROKKA_01313	gi|113200715|ref|YP_717879.1|	80	35	high light inducible protein	Viruses	Myoviridae	Synechococcus phage syn9
Seq_11	81661	PROKKA_01314	gi|492829599|ref|WP_005983553.1|	57.1	168	peroxiredoxin	Bacteria	Rhodobacteraceae	Ruegeria lacuscaerulensis
Seq_11	81661	PROKKA_01315	gi|460042863|ref|YP_007518285.1|	81.4	97	ferredoxin	Viruses	Myoviridae	Synechococcus phage S-RIM8
Seq_11	81661	PROKKA_01316	gi|388549140|gb|AFK66340.1|	83.8	68	hp SWPG_00091	Viruses	Myoviridae	Synechococcus phage S-CBM2
Seq_11	81661	PROKKA_01317	gi|815854968|ref|YP_009134671.1|	85.1	74	hp Syn7803C2_169	Viruses	Myoviridae	Synechococcus phage ACG-2014e
Seq_11	81661	PROKKA_01318	gi|472343413|ref|YP_007677364.1|	61.4	57	hp CYXG_00175	Viruses	Myoviridae	Synechococcus phage S-SSM4
Seq_11	81661	PROKKA_01321	gi|815854961|ref|YP_009134664.1|	65.3	95	hp Syn7803C2_162	Viruses	Myoviridae	Synechococcus phage ACG-2014e
Seq_11	81661	PROKKA_01324	gi|472342135|ref|YP_007675647.1|	67	218	transaldolase	Viruses	Myoviridae	Synechococcus phage S-RIM2
Seq_11	81661	PROKKA_01325	gi|815853800|ref|YP_009133945.1|	72.7	55	hp Syn7803C33_170	Viruses	Myoviridae	Synechococcus phage ACG-2014a
Seq_11	81661	PROKKA_01326	gi|460042852|ref|YP_007518274.1|	89.8	59	hp SXDG_00158	Viruses	Myoviridae	Synechococcus phage S-RIM8
Seq_11	81661	PROKKA_01327	gi|755258474|gb|AJK27478.1|	30.8	195	hp TIM40_51	Viruses	Unc_Viruses	Cyanophage TIM40
Seq_11	81661	PROKKA_01328	gi|357287021|gb|AET72770.1|	79.8	376	ribonucleotide reductase subunit B	Viruses	Myoviridae	Synechococcus phage S-CAM8
Seq_11	81661	PROKKA_01329	gi|388549131|gb|AFK66331.1|	76.3	771	ribonucleotide reductase A subunit	Viruses	Myoviridae	Synechococcus phage S-CBM2
Seq_11	81661	PROKKA_01330	gi|255928976|ref|YP_003097288.1|	61.9	333	DNA primase subunit	Viruses	Myoviridae	Synechococcus phage S-RSM4
Seq_11	81661	PROKKA_01331	gi|113200698|ref|YP_717861.1|	66.4	140	gp191	Viruses	Myoviridae	Synechococcus phage syn9
Seq_11	81661	PROKKA_01332	gi|460108314|gb|AGH06783.1|	45.9	231	hp SWRG_00089	Viruses	Myoviridae	Synechococcus phage S-RIM2
Seq_11	81661	PROKKA_01333	gi|755258604|gb|AJK27608.1|	56.9	123	hp TIM40_190	Viruses	Unc_Viruses	Cyanophage TIM40
Seq_11	81661	PROKKA_01334	gi|113200695|ref|YP_717858.1|	73.7	194	gp188	Viruses	Myoviridae	Synechococcus phage syn9
Seq_11	81661	PROKKA_01335	gi|815854006|ref|YP_009134149.1|	88.1	67	hp Syn7803US103_167	Viruses	Myoviridae	Synechococcus phage ACG-2014j
Seq_11	81661	PROKKA_01336	gi|113200693|ref|YP_717856.1|	65.8	114	gp186	Viruses	Myoviridae	Synechococcus phage syn9
Seq_11	81661	PROKKA_01337	gi|113200692|ref|YP_717855.1|	61.9	118	gp185	Viruses	Myoviridae	Synechococcus phage syn9
Seq_11	81661	PROKKA_01338	gi|514051195|ref|YP_008126475.1|	79.4	165	hp SWYG_00152	Viruses	Myoviridae	Synechococcus phage S-IOM18
Seq_11	81661	PROKKA_01339	gi|472343383|ref|YP_007677334.1|	47	387	nicotinate-nucleotide adenylyltransferase	Viruses	Myoviridae	Synechococcus phage S-SSM4
Seq_11	81661	PROKKA_01340	gi|755258600|gb|AJK27604.1|	47.9	399	hp TIM40_182	Viruses	Unc_Viruses	Cyanophage TIM40
Seq_11	81661	PROKKA_01341	gi|514051192|ref|YP_008126472.1|	61.9	265	hp SWYG_00149	Viruses	Myoviridae	Synechococcus phage S-IOM18
Seq_11	81661	PROKKA_01343	gi|460042821|ref|YP_007518243.1|	64.9	74	hp SXDG_00189	Viruses	Myoviridae	Synechococcus phage S-RIM8
Seq_11	81661	PROKKA_01344	gi|787059804|dbj|BAR31365.1|	75	144	hp	Viruses	Unc_Viruses	uncultured Mediterranean phage uvMED
Seq_11	81661	PROKKA_01345	gi|755258640|gb|AJK27644.1|	58.8	153	MazG	Viruses	Unc_Viruses	Cyanophage TIM40
Seq_11	81661	PROKKA_01346	gi|388549118|gb|AFK66318.1|	68.3	436	DNA primase/helicase	Viruses	Myoviridae	Synechococcus phage S-CBM2
Seq_11	81661	PROKKA_01347	gi|755258638|gb|AJK27642.1|	54.3	186	2OG-Fe(II) oxygenase superfamily protein	Viruses	Unc_Viruses	Cyanophage TIM40
Seq_11	81661	PROKKA_01348	gi|460042833|ref|YP_007518255.1|	81.2	336	UvsX	Viruses	Myoviridae	Synechococcus phage S-RIM8
Seq_11	81661	PROKKA_01349	gi|113200680|ref|YP_717843.1|	73.3	776	DNA polymerase	Viruses	Myoviridae	Synechococcus phage syn9
Seq_11	81661	PROKKA_01350	gi|472341573|ref|YP_007675089.1|	37.8	135	hp CPXG_00052	Viruses	Myoviridae	Cyanophage P-RSM6
Seq_11	81661	PROKKA_01351	gi|472341574|ref|YP_007675090.1|	49.3	73	hp CPXG_00053	Viruses	Myoviridae	Cyanophage P-RSM6
Seq_11	81661	PROKKA_01352	gi|514050904|ref|YP_008125677.1|	75.8	153	heat shock protein	Viruses	Myoviridae	Synechococcus phage S-CAM8
Seq_11	81661	PROKKA_01353	gi|255928951|ref|YP_003097263.1|	90.1	161	hypothetical cyanophage protein	Viruses	Myoviridae	Synechococcus phage S-RSM4
Seq_12	71908	PROKKA_01354	gi|518164800|ref|WP_019335008.1|	99.6	257	DNA helicase	Bacteria	Pseudomonadaceae	Pseudomonas syringae
Seq_12	71908	PROKKA_01355	gi|648210795|ref|WP_025992794.1|	95.7	161	hp	Bacteria	Pseudomonadaceae	Pseudomonas syringae
Seq_12	71908	PROKKA_01356	gi|695794629|ref|WP_032708838.1|	97.1	171	hp	Bacteria	Pseudomonadaceae	Pseudomonas syringae
Seq_12	71908	PROKKA_01357	gi|695794630|ref|WP_032708839.1|	100	68	hp, partial	Bacteria	Pseudomonadaceae	Pseudomonas syringae
Seq_12	71908	PROKKA_01358	gi|518164805|ref|WP_019335013.1|	93.5	108	hp	Bacteria	Pseudomonadaceae	Pseudomonas syringae
Seq_12	71908	PROKKA_01359	gi|648210796|ref|WP_025992795.1|	90	170	hp	Bacteria	Pseudomonadaceae	Pseudomonas syringae
Seq_12	71908	PROKKA_01361	gi|518164807|ref|WP_019335015.1|	87.8	327	hp	Bacteria	Pseudomonadaceae	Pseudomonas syringae
Seq_12	71908	PROKKA_01362	gi|695794633|ref|WP_032708842.1|	83.2	333	hp, partial	Bacteria	Pseudomonadaceae	Pseudomonas syringae
Seq_12	71908	PROKKA_01363	gi|518164809|ref|WP_019335017.1|	97.6	253	hp	Bacteria	Pseudomonadaceae	Pseudomonas syringae
Seq_12	71908	PROKKA_01364	gi|518164483|ref|WP_019334691.1|	94	50	hp	Bacteria	Pseudomonadaceae	Pseudomonas syringae
Seq_12	71908	PROKKA_01365	gi|518164484|ref|WP_019334692.1|	96.1	128	hp	Bacteria	Pseudomonadaceae	Pseudomonas syringae
Seq_12	71908	PROKKA_01366	gi|518164485|ref|WP_019334693.1|	97.3	334	nucleoid-associated protein	Bacteria	Pseudomonadaceae	Pseudomonas syringae
Seq_12	71908	PROKKA_01367	gi|518164486|ref|WP_019334694.1|	96.6	88	hp	Bacteria	Pseudomonadaceae	Pseudomonas syringae
Seq_12	71908	PROKKA_01368	gi|518164487|ref|WP_019334695.1|	99.2	253	hp	Bacteria	Pseudomonadaceae	Pseudomonas syringae
Seq_12	71908	PROKKA_01369	gi|518164488|ref|WP_019334696.1|	100	138	hp	Bacteria	Pseudomonadaceae	Pseudomonas syringae
Seq_12	71908	PROKKA_01370	gi|817110289|ref|WP_046483536.1|	69.7	76	hp	Bacteria	Pseudomonadaceae	Pseudomonas veronii
Seq_12	71908	PROKKA_01371	gi|518164490|ref|WP_019334698.1|	100	87	hp	Bacteria	Pseudomonadaceae	Pseudomonas syringae
Seq_12	71908	PROKKA_01372	gi|518164492|ref|WP_019334700.1|	98.2	165	hp	Bacteria	Pseudomonadaceae	Pseudomonas syringae
Seq_12	71908	PROKKA_01373	gi|518164493|ref|WP_019334701.1|	98.8	726	hp	Bacteria	Pseudomonadaceae	Pseudomonas syringae
Seq_12	71908	PROKKA_01374	gi|518164494|ref|WP_019334702.1|	98.7	152	hp	Bacteria	Pseudomonadaceae	Pseudomonas syringae
Seq_12	71908	PROKKA_01375	gi|518164495|ref|WP_019334703.1|	99	200	hp	Bacteria	Pseudomonadaceae	Pseudomonas syringae
Seq_12	71908	PROKKA_01376	gi|518164496|ref|WP_019334704.1|	100	173	hp	Bacteria	Pseudomonadaceae	Pseudomonas syringae
Seq_12	71908	PROKKA_01377	gi|695794548|ref|WP_032708757.1|	98.7	78	hp, partial	Bacteria	Pseudomonadaceae	Pseudomonas syringae
Seq_12	71908	PROKKA_01378	gi|695794550|ref|WP_032708759.1|	100	86	hp, partial	Bacteria	Pseudomonadaceae	Pseudomonas syringae
Seq_12	71908	PROKKA_01379	gi|518164499|ref|WP_019334707.1|	99.4	162	hp	Bacteria	Pseudomonadaceae	Pseudomonas syringae
Seq_12	71908	PROKKA_01380	gi|518164500|ref|WP_019334708.1|	96.7	61	hp	Bacteria	Pseudomonadaceae	Pseudomonas syringae
Seq_12	71908	PROKKA_01381	gi|500156936|ref|WP_011831606.1|	36.8	125	hp	Bacteria	Unc_Burkholderiales	Methylibium petroleiphilum
Seq_12	71908	PROKKA_01382	gi|518164501|ref|WP_019334709.1|	97.6	84	hp	Bacteria	Pseudomonadaceae	Pseudomonas syringae
Seq_12	71908	PROKKA_01383	gi|518164502|ref|WP_019334710.1|	96.8	126	hp	Bacteria	Pseudomonadaceae	Pseudomonas syringae
Seq_12	71908	PROKKA_01384	gi|518164504|ref|WP_019334712.1|	99.7	324	hp	Bacteria	Pseudomonadaceae	Pseudomonas syringae
Seq_12	71908	PROKKA_01385	gi|518164505|ref|WP_019334713.1|	99.1	225	hp	Bacteria	Pseudomonadaceae	Pseudomonas syringae
Seq_12	71908	PROKKA_01386	gi|518164506|ref|WP_019334714.1|	100	87	hp	Bacteria	Pseudomonadaceae	Pseudomonas syringae
Seq_12	71908	PROKKA_01387	gi|695794552|ref|WP_032708761.1|	99.1	233	hp, partial	Bacteria	Pseudomonadaceae	Pseudomonas syringae
Seq_12	71908	PROKKA_01388	gi|518164508|ref|WP_019334716.1|	98.2	676	hp	Bacteria	Pseudomonadaceae	Pseudomonas syringae
Seq_12	71908	PROKKA_01389	gi|518164509|ref|WP_019334717.1|	98.6	212	hp	Bacteria	Pseudomonadaceae	Pseudomonas syringae
Seq_12	71908	PROKKA_01390	gi|695794553|ref|WP_032708762.1|	100	228	hp	Bacteria	Pseudomonadaceae	Pseudomonas syringae
Seq_12	71908	PROKKA_01391	gi|518164511|ref|WP_019334719.1|	100	103	hp	Bacteria	Pseudomonadaceae	Pseudomonas syringae
Seq_12	71908	PROKKA_01392	gi|648210754|ref|WP_025992753.1|	98.7	238	hp	Bacteria	Pseudomonadaceae	Pseudomonas syringae
Seq_12	71908	PROKKA_01393	gi|518164513|ref|WP_019334721.1|	99.7	297	hp	Bacteria	Pseudomonadaceae	Pseudomonas syringae
Seq_12	71908	PROKKA_01394	gi|518164514|ref|WP_019334722.1|	100	175	hp	Bacteria	Pseudomonadaceae	Pseudomonas syringae
Seq_12	71908	PROKKA_01395	gi|518164515|ref|WP_019334723.1|	99	98	hp	Bacteria	Pseudomonadaceae	Pseudomonas syringae
Seq_12	71908	PROKKA_01396	gi|518164516|ref|WP_019334724.1|	99.3	134	hp	Bacteria	Pseudomonadaceae	Pseudomonas syringae
Seq_12	71908	PROKKA_01397	gi|739140792|ref|WP_037005630.1|	58.2	67	hp	Bacteria	Pseudomonadaceae	Pseudomonas chlororaphis
Seq_12	71908	PROKKA_01398	gi|695794555|ref|WP_032708764.1|	98.7	152	hp, partial	Bacteria	Pseudomonadaceae	Pseudomonas syringae
Seq_12	71908	PROKKA_01399	gi|518164519|ref|WP_019334727.1|	99.7	306	recombinase RdgC	Bacteria	Pseudomonadaceae	Pseudomonas syringae
Seq_12	71908	PROKKA_01400	gi|695794557|ref|WP_032708766.1|	98.9	457	DNA methyltransferase, partial	Bacteria	Pseudomonadaceae	Pseudomonas syringae
Seq_12	71908	PROKKA_01402	gi|518164522|ref|WP_019334730.1|	100	106	hp	Bacteria	Pseudomonadaceae	Pseudomonas syringae
Seq_12	71908	PROKKA_01403	gi|518164523|ref|WP_019334731.1|	100	90	hp	Bacteria	Pseudomonadaceae	Pseudomonas syringae
Seq_12	71908	PROKKA_01404	gi|648210756|ref|WP_025992755.1|	99.4	156	hp	Bacteria	Pseudomonadaceae	Pseudomonas syringae
Seq_12	71908	PROKKA_01405	gi|518164526|ref|WP_019334734.1|	100	99	hp	Bacteria	Pseudomonadaceae	Pseudomonas syringae
Seq_12	71908	PROKKA_01406	gi|518164527|ref|WP_019334735.1|	100	137	hp	Bacteria	Pseudomonadaceae	Pseudomonas syringae
Seq_12	71908	PROKKA_01407	gi|695794560|ref|WP_032708769.1|	99	288	hp, partial	Bacteria	Pseudomonadaceae	Pseudomonas syringae
Seq_12	71908	PROKKA_01408	gi|518164530|ref|WP_019334738.1|	100	180	hp	Bacteria	Pseudomonadaceae	Pseudomonas syringae
Seq_12	71908	PROKKA_01409	gi|695794562|ref|WP_032708771.1|	100	165	hp, partial	Bacteria	Pseudomonadaceae	Pseudomonas syringae
Seq_12	71908	PROKKA_01410	gi|518164533|ref|WP_019334741.1|	100	210	hp	Bacteria	Pseudomonadaceae	Pseudomonas syringae
Seq_12	71908	PROKKA_01411	gi|695794564|ref|WP_032708773.1|	99.8	557	multidrug DMT transporter	Bacteria	Pseudomonadaceae	Pseudomonas syringae
Seq_12	71908	PROKKA_01412	gi|739146153|ref|WP_037010851.1|	63.2	190	hp	Bacteria	Pseudomonadaceae	Pseudomonas lutea
Seq_12	71908	PROKKA_01413	gi|518164536|ref|WP_019334744.1|	98.6	140	hp	Bacteria	Pseudomonadaceae	Pseudomonas syringae
Seq_12	71908	PROKKA_01414	gi|648210757|ref|WP_025992756.1|	98.3	179	hp	Bacteria	Pseudomonadaceae	Pseudomonas syringae
Seq_12	71908	PROKKA_01415	gi|518164538|ref|WP_019334746.1|	98.5	200	hp	Bacteria	Pseudomonadaceae	Pseudomonas syringae
Seq_12	71908	PROKKA_01416	gi|518164539|ref|WP_019334747.1|	100	325	hp	Bacteria	Pseudomonadaceae	Pseudomonas syringae
Seq_12	71908	PROKKA_01417	gi|737918856|ref|WP_035884207.1|	30.8	237	hp	Bacteria	Burkholderiaceae	Cupriavidus metallidurans
Seq_12	71908	PROKKA_01418	gi|518164540|ref|WP_019334748.1|	97.8	136	hp	Bacteria	Pseudomonadaceae	Pseudomonas syringae
Seq_12	71908	PROKKA_01419	gi|518164541|ref|WP_019334749.1|	100	176	hp	Bacteria	Pseudomonadaceae	Pseudomonas syringae
Seq_12	71908	PROKKA_01420	gi|518164542|ref|WP_019334750.1|	98.7	79	hp	Bacteria	Pseudomonadaceae	Pseudomonas syringae
Seq_12	71908	PROKKA_01421	gi|518164543|ref|WP_019334751.1|	98.6	209	hp	Bacteria	Pseudomonadaceae	Pseudomonas syringae
Seq_12	71908	PROKKA_01422	gi|518164544|ref|WP_019334752.1|	93.7	111	hp	Bacteria	Pseudomonadaceae	Pseudomonas syringae
Seq_12	71908	PROKKA_01423	gi|695794567|ref|WP_032708776.1|	94.4	784	autotransporter subunit beta, partial	Bacteria	Pseudomonadaceae	Pseudomonas syringae
Seq_12	71908	PROKKA_01424	gi|695794569|ref|WP_032708778.1|	99	96	hp, partial	Bacteria	Pseudomonadaceae	Pseudomonas syringae
Seq_12	71908	PROKKA_01426	gi|518164555|ref|WP_019334763.1|	99.4	166	hp	Bacteria	Pseudomonadaceae	Pseudomonas syringae
Seq_12	71908	PROKKA_01427	gi|695794571|ref|WP_032708780.1|	99.3	145	hp, partial	Bacteria	Pseudomonadaceae	Pseudomonas syringae
Seq_12	71908	PROKKA_01428	gi|518164557|ref|WP_019334765.1|	97.8	90	hp	Bacteria	Pseudomonadaceae	Pseudomonas syringae
Seq_12	71908	PROKKA_01429	gi|648210758|ref|WP_025992757.1|	99.6	223	hp	Bacteria	Pseudomonadaceae	Pseudomonas syringae
Seq_12	71908	PROKKA_01430	gi|518164566|ref|WP_019334774.1|	100	88	hp	Bacteria	Pseudomonadaceae	Pseudomonas syringae
Seq_12	71908	PROKKA_01431	gi|518164567|ref|WP_019334775.1|	94.2	294	hp	Bacteria	Pseudomonadaceae	Pseudomonas syringae
Seq_12	71908	PROKKA_01432	gi|695794574|ref|WP_032708783.1|	99.4	328	integrase, partial	Bacteria	Pseudomonadaceae	Pseudomonas syringae
Seq_12	71908	PROKKA_01433	gi|518164569|ref|WP_019334777.1|	100	121	hp	Bacteria	Pseudomonadaceae	Pseudomonas syringae
Seq_12	71908	PROKKA_01434	gi|518164570|ref|WP_019334778.1|	97.9	97	hp	Bacteria	Pseudomonadaceae	Pseudomonas syringae
Seq_12	71908	PROKKA_01435	gi|753934615|ref|WP_041650037.1|	48.6	181	hp	Bacteria	Acidithiobacillaceae	Acidithiobacillus ferrivorans
Seq_12	71908	PROKKA_01436	gi|518164571|ref|WP_019334779.1|	99.1	217	hp	Bacteria	Pseudomonadaceae	Pseudomonas syringae
Seq_12	71908	PROKKA_01437	gi|654442096|ref|WP_027912627.1|	84.4	224	DNA polymerase V subunit UmuC	Bacteria	Pseudomonadaceae	Pseudomonas sp. URIL14HWK12:I7
Seq_12	71908	PROKKA_01438	gi|518656290|ref|WP_019819623.1|	100	136	hp	Bacteria	Pseudomonadaceae	Pseudomonas sp. CFT9
Seq_12	71908	PROKKA_01439	gi|515432299|gb|EPJ80454.1|	100	70	hp CFT9_21513	Bacteria	Pseudomonadaceae	Pseudomonas sp. CFT9
Seq_12	71908	PROKKA_01440	gi|518656286|ref|WP_019819619.1|	100	92	hp	Bacteria	Pseudomonadaceae	Pseudomonas sp. CFT9
Seq_12	71908	PROKKA_01441	gi|515432296|gb|EPJ80451.1|	100	376	serine/threonine protein kinase	Bacteria	Pseudomonadaceae	Pseudomonas sp. CFT9
Seq_13	65406	PROKKA_01442	gi|655453461|ref|WP_028836699.1|	46.7	75	hp	Bacteria	Unc_Proteobacteria	Proteobacteria bacterium JGI 0000113-L05
Seq_13	65406	PROKKA_01443	gi|787064275|dbj|BAR35174.1|	47.6	82	hp	Viruses	Unc_Viruses	uncultured Mediterranean phage uvMED
Seq_13	65406	PROKKA_01447	gi|255929046|ref|YP_003097358.1|	55.1	234	hp SRSM4_124	Viruses	Myoviridae	Synechococcus phage S-RSM4
Seq_13	65406	PROKKA_01448	gi|750099053|ref|WP_040403736.1|	35.9	128	cell wall hydrolyse	Bacteria	Beijerinckiaceae	Chelatococcus sp. GW1
Seq_13	65406	PROKKA_01450	gi|497195340|ref|WP_009509602.1|	47.7	65	hp	Bacteria	Opitutaceae	Opitutaceae bacterium TAV5
Seq_13	65406	PROKKA_01453	gi|514231318|ref|YP_008129995.1|	60	428	T4-like DNA primase-helicase	Viruses	Myoviridae	Prochlorococcus phage P-SSM3
Seq_13	65406	PROKKA_01455	gi|655440168|ref|WP_028824753.1|	65.4	341	recombinase RecA	Bacteria	Unc_Proteobacteria	Proteobacteria bacterium JGI 0000113-P07
Seq_13	65406	PROKKA_01458	gi|472340918|ref|YP_007674438.1|	39.9	138	hp SWZG_00073	Viruses	Siphoviridae	Synechococcus phage S-SKS1
Seq_13	65406	PROKKA_01459	gi|655440164|ref|WP_028824749.1|	72.9	295	hp	Bacteria	Unc_Proteobacteria	Proteobacteria bacterium JGI 0000113-P07
Seq_13	65406	PROKKA_01460	gi|655440163|ref|WP_028824748.1|	39.1	312	hp	Bacteria	Unc_Proteobacteria	Proteobacteria bacterium JGI 0000113-P07
Seq_13	65406	PROKKA_01461	gi|498331623|ref|WP_010645779.1|	46.4	69	CMP deaminase	Bacteria	Unc_Gammaproteobacteria	endosymbiont of Bathymodiolus sp.
Seq_13	65406	PROKKA_01462	gi|116326264|ref|YP_802984.1|	63.3	221	dCMP hydroxymethylase	Viruses	Myoviridae	Enterobacteria phage RB32
Seq_13	65406	PROKKA_01464	gi|639438361|ref|YP_009030091.1|	49.6	117	hp PS2_044	Viruses	Myoviridae	Serratia phage PS2
Seq_13	65406	PROKKA_01466	gi|657935381|ref|WP_029636547.1|	41.4	174	hp	Bacteria	Unc_Actinobacteria	actinobacterium SCGC AAA041-L13
Seq_13	65406	PROKKA_01467	gi|460042591|ref|YP_007518021.1|	42.9	205	hp	Viruses	Myoviridae	Pelagibacter phage HTVC008M
Seq_13	65406	PROKKA_01468	gi|518898135|ref|WP_020054010.1|	28.4	225	hp	Bacteria	Unc_Alphaproteobacteria	alpha proteobacterium SCGC AAA015-N04
Seq_13	65406	PROKKA_01469	gi|495094788|ref|WP_007819611.1|	62.6	214	LPS:glycosyltransferase	Bacteria	Rhizobiaceae	Rhizobium sp. CF142
Seq_13	65406	PROKKA_01470	gi|119865665|gb|ABM05142.1|	46.8	186	Methyltransferase type 11	Bacteria	Psychromonadaceae	Psychromonas ingrahamii
Seq_13	65406	PROKKA_01472	gi|737860180|ref|WP_035827304.1|	41.9	215	proline hydroxylase	Bacteria	Unc_Chroococcales	Crocosphaera watsonii
Seq_13	65406	PROKKA_01473	gi|326781936|ref|YP_004322338.1|	71.5	340	nucleotide-sugar epimerase	Viruses	Myoviridae	Synechococcus phage S-SM2
Seq_13	65406	PROKKA_01477	gi|739058070|ref|WP_036929680.1|	47.6	311	hp	Bacteria	Unc_Proteobacteria	Proteobacteria bacterium JGI 0000113-P07
Seq_13	65406	PROKKA_01480	gi|655440152|ref|WP_028824737.1|	55.6	135	hp	Bacteria	Unc_Proteobacteria	Proteobacteria bacterium JGI 0000113-P07
Seq_13	65406	PROKKA_01483	gi|655440150|ref|WP_028824735.1|	50.8	815	hp	Bacteria	Unc_Proteobacteria	Proteobacteria bacterium JGI 0000113-P07
Seq_13	65406	PROKKA_01484	gi|806511512|ref|WP_046144030.1|	40.3	129	molecular chaperone	Bacteria	Hyphomicrobiaceae	Devosia soli
Seq_13	65406	PROKKA_01485	gi|58532941|ref|YP_195164.1|	68.9	132	Endoribonulceases, translational repressor	Viruses	Myoviridae	Synechococcus phage S-PM2
Seq_13	65406	PROKKA_01486	gi|655440147|ref|WP_028824732.1|	53.2	126	hp	Bacteria	Unc_Proteobacteria	Proteobacteria bacterium JGI 0000113-P07
Seq_13	65406	PROKKA_01487	gi|518863527|ref|WP_020019417.1|	64.9	191	FAD-dependent thymidylate synthase, partial	Bacteria	Unc_Actinobacteria	actinobacterium SCGC AAA015-D07
Seq_13	65406	PROKKA_01489	gi|504766163|ref|WP_014953265.1|	42.5	193	hp	Bacteria	Unc_Alphaproteobacteria	alpha proteobacterium HIMB5
Seq_13	65406	PROKKA_01490	gi|655440146|ref|WP_028824731.1|	58.7	312	clamp loader protein	Bacteria	Unc_Proteobacteria	Proteobacteria bacterium JGI 0000113-P07
Seq_13	65406	PROKKA_01493	gi|460042550|ref|YP_007517980.1|	40.7	226	sliding clamp DNA polymerase accessory protein	Viruses	Myoviridae	Pelagibacter phage HTVC008M
Seq_13	65406	PROKKA_01494	gi|815854421|ref|YP_009133692.1|	57.9	285	porphyrin biosynthetic protein	Viruses	Myoviridae	Synechococcus phage ACG-2014g
Seq_13	65406	PROKKA_01495	gi|388549095|gb|AFK66295.1|	31.8	721	hp SWPG_00045	Viruses	Myoviridae	Synechococcus phage S-CBM2
Seq_13	65406	PROKKA_01502	gi|676266942|gb|KFO22765.1|	35	337	Arylsulfatase E	Eukaryota	Bathyergidae	Fukomys damarensis
Seq_13	65406	PROKKA_01503	gi|655436942|ref|WP_028822698.1|	53	181	hp	Bacteria	Unc_Proteobacteria	Proteobacteria bacterium JGI 0000113-P07
Seq_13	65406	PROKKA_01505	gi|472339455|ref|YP_007672989.1|	38.7	194	prolyl 4-hydroxylase	Viruses	Myoviridae	Synechococcus phage S-CAM1
Seq_13	65406	PROKKA_01506	gi|655443159|ref|WP_028827676.1|	47.2	284	hp	Bacteria	Unc_Proteobacteria	Proteobacteria bacterium JGI 0000113-P07
Seq_13	65406	PROKKA_01507	gi|655437781|ref|WP_028822916.1|	52.6	135	hp	Bacteria	Unc_Proteobacteria	Proteobacteria bacterium JGI 0000113-P07
Seq_13	65406	PROKKA_01509	gi|806930855|dbj|BAR61857.1|	64	542	ribonucleotide-diphosphate reductase subunit alpha	Bacteria	Bradyrhizobiaceae	Bradyrhizobium diazoefficiens
Seq_13	65406	PROKKA_01510	gi|806930856|dbj|BAR61858.1|	54.5	323	hp NK6_8711	Bacteria	Bradyrhizobiaceae	Bradyrhizobium diazoefficiens
Seq_13	65406	PROKKA_01512	gi|655443146|ref|WP_028827663.1|	38	192	hp	Bacteria	Unc_Proteobacteria	Proteobacteria bacterium JGI 0000113-P07
Seq_13	65406	PROKKA_01513	gi|787066462|dbj|BAR37041.1|	43.1	123	hp	Viruses	Unc_Viruses	uncultured Mediterranean phage uvMED
Seq_13	65406	PROKKA_01514	gi|472340397|ref|YP_007673923.1|	40.5	126	hp CPMG_00178	Viruses	Myoviridae	Prochlorococcus phage MED4-213
Seq_13	65406	PROKKA_01515	gi|655452850|ref|WP_028836145.1|	38.4	86	hp	Bacteria	Unc_Proteobacteria	Proteobacteria bacterium JGI 0000113-L05
Seq_13	65406	PROKKA_01516	gi|787064249|dbj|BAR35148.1|	71.4	119	hp	Viruses	Unc_Viruses	uncultured Mediterranean phage uvMED
Seq_13	65406	PROKKA_01517	gi|518882249|ref|WP_020038124.1|	36.6	243	hp	Bacteria	Unc_Gammaproteobacteria	gamma proteobacterium SCGC AAA168-P09
Seq_13	65406	PROKKA_01518	gi|504949283|ref|WP_015136385.1|	59.3	135	nuclease	Bacteria	Unc_Oscillatoriales	Leptolyngbya sp. PCC 7376
Seq_13	65406	PROKKA_01519	gi|294661623|ref|YP_003580076.1|	52.4	269	hp KP-KP15_gp215	Viruses	Myoviridae	Klebsiella phage KP15
Seq_13	65406	PROKKA_01520	gi|548650485|gb|AGR48090.2|	38.4	112	hp SmphiM12_458	Viruses	Myoviridae	Sinorhizobium phage phiM12
Seq_13	65406	PROKKA_01522	gi|739058342|ref|WP_036929863.1|	50.5	404	hp, partial	Bacteria	Unc_Proteobacteria	Proteobacteria bacterium JGI 0000113-P07
Seq_13	65406	PROKKA_01525	gi|646601571|ref|WP_025561865.1|	35.2	142	hp	Bacteria	Unc_Deltaproteobacteria	delta proteobacterium JGI 0000059-K16
Seq_13	65406	PROKKA_01528	gi|646601582|ref|WP_025561867.1|	46.8	77	hp	Bacteria	Unc_Deltaproteobacteria	delta proteobacterium JGI 0000059-K16
Seq_13	65406	PROKKA_01530	gi|655440142|ref|WP_028824727.1|	49.4	575	hp	Bacteria	Unc_Proteobacteria	Proteobacteria bacterium JGI 0000113-P07
Seq_13	65406	PROKKA_01531	gi|655440141|ref|WP_028824726.1|	53.3	351	hp	Bacteria	Unc_Proteobacteria	Proteobacteria bacterium JGI 0000113-P07
Seq_13	65406	PROKKA_01532	gi|739058084|ref|WP_036929688.1|	62.6	155	hp, partial	Bacteria	Unc_Proteobacteria	Proteobacteria bacterium JGI 0000113-P07
Seq_13	65406	PROKKA_01534	gi|787065996|dbj|BAR36636.1|	47.4	114	putative long tail fiber protein	Viruses	Unc_Viruses	uncultured Mediterranean phage uvMED
Seq_14	62715	PROKKA_01536	gi|489346288|ref|WP_003253420.1|	100	224	MULTISPECIES: transcriptional regulator	Bacteria	Pseudomonadaceae	Unc_Pseudomonas
Seq_14	62715	PROKKA_01537	gi|499253917|ref|WP_010951457.1|	100	107	MULTISPECIES: hp	Bacteria	Pseudomonadaceae	Unc_Pseudomonas
Seq_14	62715	PROKKA_01538	gi|566060503|gb|AHC32604.1|	100	175	hp U771_00180	Bacteria	Pseudomonadaceae	Pseudomonas sp. TKP
Seq_14	62715	PROKKA_01539	gi|499253918|ref|WP_010951458.1|	100	475	hp	Bacteria	Pseudomonadaceae	Pseudomonas putida
Seq_14	62715	PROKKA_01540	gi|512739716|ref|WP_016497352.1|	100	133	MULTISPECIES: hp	Bacteria	Pseudomonadaceae	Unc_Pseudomonas
Seq_14	62715	PROKKA_01542	gi|518164793|ref|WP_019335001.1|	97.8	92	hp	Bacteria	Pseudomonadaceae	Pseudomonas syringae
Seq_14	62715	PROKKA_01543	gi|518164792|ref|WP_019335000.1|	96.8	186	hp	Bacteria	Pseudomonadaceae	Pseudomonas syringae
Seq_14	62715	PROKKA_01544	gi|518164791|ref|WP_019334999.1|	97.1	139	hp	Bacteria	Pseudomonadaceae	Pseudomonas syringae
Seq_14	62715	PROKKA_01545	gi|518164790|ref|WP_019334998.1|	98.2	326	hp	Bacteria	Pseudomonadaceae	Pseudomonas syringae
Seq_14	62715	PROKKA_01546	gi|518164789|ref|WP_019334997.1|	95.2	62	hp	Bacteria	Pseudomonadaceae	Pseudomonas syringae
Seq_14	62715	PROKKA_01547	gi|359368573|gb|EHK69151.1|	53.3	75	hp PPL19_20901	Bacteria	Pseudomonadaceae	Pseudomonas psychrotolerans
Seq_14	62715	PROKKA_01549	gi|518164787|ref|WP_019334995.1|	100	78	hp	Bacteria	Pseudomonadaceae	Pseudomonas syringae
Seq_14	62715	PROKKA_01550	gi|520868275|ref|WP_020308294.1|	59.3	59	hp	Bacteria	Pseudomonadaceae	Pseudomonas chloritidismutans
Seq_14	62715	PROKKA_01551	gi|749168790|ref|WP_040107447.1|	53.6	56	hp	Bacteria	Pseudomonadaceae	Azotobacter chroococcum
Seq_14	62715	PROKKA_01552	gi|518164785|ref|WP_019334993.1|	98.6	69	hp	Bacteria	Pseudomonadaceae	Pseudomonas syringae
Seq_14	62715	PROKKA_01553	gi|518164784|ref|WP_019334992.1|	99.6	226	hp	Bacteria	Pseudomonadaceae	Pseudomonas syringae
Seq_14	62715	PROKKA_01554	gi|518164783|ref|WP_019334991.1|	100	85	hp	Bacteria	Pseudomonadaceae	Pseudomonas syringae
Seq_14	62715	PROKKA_01555	gi|518164782|ref|WP_019334990.1|	98.9	90	hp	Bacteria	Pseudomonadaceae	Pseudomonas syringae
Seq_14	62715	PROKKA_01556	gi|695794626|ref|WP_032708835.1|	99.3	141	hp, partial	Bacteria	Pseudomonadaceae	Pseudomonas syringae
Seq_14	62715	PROKKA_01557	gi|518164780|ref|WP_019334988.1|	98.2	224	hp	Bacteria	Pseudomonadaceae	Pseudomonas syringae
Seq_14	62715	PROKKA_01558	gi|518164779|ref|WP_019334987.1|	99.3	278	hp	Bacteria	Pseudomonadaceae	Pseudomonas syringae
Seq_14	62715	PROKKA_01559	gi|695794624|ref|WP_032708833.1|	100	166	hp	Bacteria	Pseudomonadaceae	Pseudomonas syringae
Seq_14	62715	PROKKA_01560	gi|518164777|ref|WP_019334985.1|	96.7	121	hp	Bacteria	Pseudomonadaceae	Pseudomonas syringae
Seq_14	62715	PROKKA_01561	gi|518164776|ref|WP_019334984.1|	96.5	310	hp	Bacteria	Pseudomonadaceae	Pseudomonas syringae
Seq_14	62715	PROKKA_01562	gi|518164775|ref|WP_019334983.1|	95.1	308	hp	Bacteria	Pseudomonadaceae	Pseudomonas syringae
Seq_14	62715	PROKKA_01563	gi|515536220|ref|WP_016969302.1|	74.2	120	hp	Bacteria	Pseudomonadaceae	Pseudomonas tolaasii
Seq_14	62715	PROKKA_01564	gi|575873007|emb|CDI90186.1|	33.8	145	hp BN889_02128	Bacteria	Pseudomonadaceae	Pseudomonas aeruginosa
Seq_14	62715	PROKKA_01565	gi|665920881|ref|WP_031286932.1|	51.1	264	hp	Bacteria	Pseudomonadaceae	Pseudomonas alcaligenes
Seq_14	62715	PROKKA_01566	gi|751651747|ref|WP_041118614.1|	78.4	88	hp	Bacteria	Pseudomonadaceae	Pseudomonas protegens
Seq_14	62715	PROKKA_01567	gi|550112729|gb|ERO65533.1|	56.4	78	hp P308_18445	Bacteria	Pseudomonadaceae	Pseudomonas sp. CMAA1215
Seq_14	62715	PROKKA_01568	gi|518164771|ref|WP_019334979.1|	97.8	231	hp	Bacteria	Pseudomonadaceae	Pseudomonas syringae
Seq_14	62715	PROKKA_01569	gi|518164770|ref|WP_019334978.1|	95.4	194	hp	Bacteria	Pseudomonadaceae	Pseudomonas syringae
Seq_14	62715	PROKKA_01570	gi|656088512|ref|WP_029119504.1|	43.9	57	hp	Bacteria	Mycobacteriaceae	Mycobacterium sp. UNC410CL29Cvi84
Seq_14	62715	PROKKA_01573	gi|695794623|ref|WP_032708832.1|	100	84	hp, partial	Bacteria	Pseudomonadaceae	Pseudomonas syringae
Seq_14	62715	PROKKA_01574	gi|518164765|ref|WP_019334973.1|	95.8	120	hp	Bacteria	Pseudomonadaceae	Pseudomonas syringae
Seq_14	62715	PROKKA_01575	gi|518164763|ref|WP_019334971.1|	93.3	180	hp	Bacteria	Pseudomonadaceae	Pseudomonas syringae
Seq_14	62715	PROKKA_01576	gi|695794621|ref|WP_032708830.1|	95.2	166	hp, partial	Bacteria	Pseudomonadaceae	Pseudomonas syringae
Seq_14	62715	PROKKA_01577	gi|518164761|ref|WP_019334969.1|	97.6	123	hp	Bacteria	Pseudomonadaceae	Pseudomonas syringae
Seq_14	62715	PROKKA_01578	gi|553779331|ref|WP_023111025.1|	56.3	87	hp	Bacteria	Pseudomonadaceae	Pseudomonas aeruginosa
Seq_14	62715	PROKKA_01580	gi|518164759|ref|WP_019334967.1|	98.6	140	hp	Bacteria	Pseudomonadaceae	Pseudomonas syringae
Seq_14	62715	PROKKA_01581	gi|518164758|ref|WP_019334966.1|	96.6	87	hp	Bacteria	Pseudomonadaceae	Pseudomonas syringae
Seq_14	62715	PROKKA_01582	gi|518164757|ref|WP_019334965.1|	99.1	217	hp	Bacteria	Pseudomonadaceae	Pseudomonas syringae
Seq_14	62715	PROKKA_01583	gi|648210790|ref|WP_025992789.1|	99.1	106	hp	Bacteria	Pseudomonadaceae	Pseudomonas syringae
Seq_14	62715	PROKKA_01585	gi|187720349|gb|ACD21571.1|	54.2	83	conserved hp	Bacteria	Burkholderiaceae	Burkholderia phytofirmans
Seq_14	62715	PROKKA_01586	gi|648210788|ref|WP_025992787.1|	97.7	132	hp	Bacteria	Pseudomonadaceae	Pseudomonas syringae
Seq_14	62715	PROKKA_01587	gi|695794619|ref|WP_032708828.1|	100	87	hp	Bacteria	Pseudomonadaceae	Pseudomonas syringae
Seq_14	62715	PROKKA_01588	gi|518164751|ref|WP_019334959.1|	96.7	184	hp	Bacteria	Pseudomonadaceae	Pseudomonas syringae
Seq_14	62715	PROKKA_01589	gi|518164750|ref|WP_019334958.1|	96.6	116	hp	Bacteria	Pseudomonadaceae	Pseudomonas syringae
Seq_14	62715	PROKKA_01590	gi|518164748|ref|WP_019334956.1|	94.5	91	hp	Bacteria	Pseudomonadaceae	Pseudomonas syringae
Seq_14	62715	PROKKA_01591	gi|518164746|ref|WP_019334954.1|	99.5	432	DNA polymerase V subunit UmuC	Bacteria	Pseudomonadaceae	Pseudomonas syringae
Seq_14	62715	PROKKA_01592	gi|518164745|ref|WP_019334953.1|	100	144	hp	Bacteria	Pseudomonadaceae	Pseudomonas syringae
Seq_14	62715	PROKKA_01593	gi|518164744|ref|WP_019334952.1|	97.5	121	hp	Bacteria	Pseudomonadaceae	Pseudomonas syringae
Seq_14	62715	PROKKA_01594	gi|500278292|ref|WP_011923030.1|	45.3	596	hp	Bacteria	Pseudomonadaceae	Pseudomonas fluorescens
Seq_14	62715	PROKKA_01595	gi|489031667|ref|WP_002942052.1|	54.4	68	hp	Bacteria	Rhodocyclaceae	Thauera sp. 27
Seq_14	62715	PROKKA_01597	gi|518164742|ref|WP_019334950.1|	95.7	70	hp	Bacteria	Pseudomonadaceae	Pseudomonas syringae
Seq_14	62715	PROKKA_01598	gi|730709084|ref|WP_034076270.1|	57.7	326	hp	Bacteria	Pseudomonadaceae	Pseudomonas aeruginosa
Seq_14	62715	PROKKA_01599	gi|757703406|ref|WP_042932939.1|	76.1	394	hp	Bacteria	Pseudomonadaceae	Pseudomonas coronafaciens
Seq_14	62715	PROKKA_01600	gi|575876152|emb|CDI93331.1|	62.3	167	hp BN889_05311	Bacteria	Pseudomonadaceae	Pseudomonas aeruginosa
Seq_14	62715	PROKKA_01602	gi|497367355|ref|WP_009681568.1|	95	420	MULTISPECIES: glutamate--cysteine ligase	Bacteria	Pseudomonadaceae	Unc_Pseudomonas
Seq_14	62715	PROKKA_01603	gi|612067566|gb|EZP26600.1|	96.2	130	lactoylglutathione lyase	Bacteria	Pseudomonadaceae	Pseudomonas sp. RIT288
Seq_14	62715	PROKKA_01604	gi|734863404|ref|WP_034113299.1|	94.1	186	tat (twin-arginine translocation) pathway signal sequence	Bacteria	Pseudomonadaceae	Pseudomonas fluorescens
Seq_14	62715	PROKKA_01605	gi|612067568|gb|EZP26602.1|	98.7	522	gluconate 2-dehydrogenase (acceptor)	Bacteria	Pseudomonadaceae	Pseudomonas sp. RIT288
Seq_14	62715	PROKKA_01606	gi|612067569|gb|EZP26603.1|	90.2	264	hydroxyacylglutathione hydrolase	Bacteria	Pseudomonadaceae	Pseudomonas sp. RIT288
Seq_14	62715	PROKKA_01607	gi|802168847|ref|WP_046046772.1|	99.3	269	hp	Bacteria	Pseudomonadaceae	Pseudomonas fluorescens
Seq_14	62715	PROKKA_01608	gi|696502741|ref|WP_033040641.1|	100	206	integrase	Bacteria	Pseudomonadaceae	Pseudomonas putida
Seq_14	62715	PROKKA_01609	gi|696502743|ref|WP_033040643.1|	98.8	693	alcohol dehydrogenase	Bacteria	Pseudomonadaceae	Pseudomonas putida
Seq_15	62683	PROKKA_01613	gi|518994569|ref|WP_020150444.1|	64.5	76	hp	Bacteria	Unc_Verrucomicrobia	Verrucomicrobia bacterium SCGC AAA164-M04
Seq_15	62683	PROKKA_01615	gi|518994567|ref|WP_020150442.1|	58.5	94	hp	Bacteria	Unc_Verrucomicrobia	Verrucomicrobia bacterium SCGC AAA164-M04
Seq_15	62683	PROKKA_01616	gi|518994564|ref|WP_020150439.1|	66.8	711	hp	Bacteria	Unc_Verrucomicrobia	Verrucomicrobia bacterium SCGC AAA164-M04
Seq_15	62683	PROKKA_01617	gi|518994563|ref|WP_020150438.1|	57.7	788	hp	Bacteria	Unc_Verrucomicrobia	Verrucomicrobia bacterium SCGC AAA164-M04
Seq_15	62683	PROKKA_01620	gi|589891942|ref|YP_009008310.1|	24.6	471	hp S-MbCM7_176	Viruses	Myoviridae	Synechococcus phage ACG-2014h
Seq_15	62683	PROKKA_01621	gi|589891942|ref|YP_009008310.1|	29	525	hp S-MbCM7_176	Viruses	Myoviridae	Synechococcus phage ACG-2014h
Seq_15	62683	PROKKA_01622	gi|498053057|ref|WP_010367213.1|	39.3	196	putative side tail phage protein	Bacteria	Pseudoalteromonadaceae	Pseudoalteromonas citrea
Seq_15	62683	PROKKA_01625	gi|507052269|ref|WP_016123253.1|	56	100	hp, partial	Bacteria	Bacillaceae	Bacillus cereus
Seq_15	62683	PROKKA_01628	gi|775459231|dbj|BAQ92965.1|	76.3	93	unnamed protein product	Viruses	Unc_Viruses	uncultured Mediterranean phage uvMED
Seq_15	62683	PROKKA_01631	gi|757620239|ref|WP_042864071.1|	58.1	43	hp	Bacteria	Aeromonadaceae	Aeromonas hydrophila
Seq_15	62683	PROKKA_01633	gi|815129294|emb|CRH72788.1|	57.8	135	Uncharacterized protein potentially involved in peptidoglycan biosynthesis	Bacteria	Chlamydiaceae	Chlamydia trachomatis
Seq_15	62683	PROKKA_01635	gi|518994556|ref|WP_020150431.1|	40	350	hp	Bacteria	Unc_Verrucomicrobia	Verrucomicrobia bacterium SCGC AAA164-M04
Seq_15	62683	PROKKA_01636	gi|518994555|ref|WP_020150430.1|	53.3	443	hp	Bacteria	Unc_Verrucomicrobia	Verrucomicrobia bacterium SCGC AAA164-M04
Seq_15	62683	PROKKA_01638	gi|518994552|ref|WP_020150427.1|	39.4	251	hp	Bacteria	Unc_Verrucomicrobia	Verrucomicrobia bacterium SCGC AAA164-M04
Seq_15	62683	PROKKA_01639	gi|518994551|ref|WP_020150426.1|	54	274	hp	Bacteria	Unc_Verrucomicrobia	Verrucomicrobia bacterium SCGC AAA164-M04
Seq_15	62683	PROKKA_01640	gi|754466659|ref|WP_041884084.1|	23.2	839	hp	Bacteria	Unc_Verrucomicrobia	Verrucomicrobia bacterium SCGC AAA164-B23
Seq_15	62683	PROKKA_01641	gi|655439133|ref|WP_028823776.1|	30.8	247	hp	Bacteria	Unc_Proteobacteria	Proteobacteria bacterium JGI 0000113-P07
Seq_15	62683	PROKKA_01644	gi|193087470|gb|ACF12745.1|	43.7	119	conserved hp	Bacteria	Chlorobiaceae	Chloroherpeton thalassium
Seq_15	62683	PROKKA_01645	gi|739056672|ref|WP_036928911.1|	73.7	582	hp	Bacteria	Unc_Proteobacteria	Proteobacteria bacterium JGI 0000113-P07
Seq_15	62683	PROKKA_01647	gi|739056679|ref|WP_036928914.1|	71.3	334	hp, partial	Bacteria	Unc_Proteobacteria	Proteobacteria bacterium JGI 0000113-P07
Seq_15	62683	PROKKA_01648	gi|493575071|ref|WP_006528225.1|	48.8	242	thymidylate synthase, flavin-dependent	Bacteria	Unc_Chroococcales	Gloeocapsa sp. PCC 73106
Seq_15	62683	PROKKA_01652	gi|518995226|ref|WP_020151101.1|	43.7	142	hp	Bacteria	Unc_Verrucomicrobia	Verrucomicrobia bacterium SCGC AAA164-M04
Seq_15	62683	PROKKA_01653	gi|655452998|ref|WP_028836272.1|	57.7	560	hp	Bacteria	Unc_Proteobacteria	Proteobacteria bacterium JGI 0000113-L05
Seq_15	62683	PROKKA_01654	gi|498480468|ref|WP_010783686.1|	62.9	97	hp	Bacteria	Enterococcaceae	Enterococcus faecalis
Seq_15	62683	PROKKA_01662	gi|518995220|ref|WP_020151095.1|	40.5	269	hp	Bacteria	Unc_Verrucomicrobia	Verrucomicrobia bacterium SCGC AAA164-M04
Seq_15	62683	PROKKA_01663	gi|712912248|ref|YP_009098683.1|	51.7	118	hp LDB17_024	Viruses	Siphoviridae	Lactobacillus phage Ld17
Seq_15	62683	PROKKA_01677	gi|739466034|ref|WP_037325972.1|	40	180	hp, partial	Bacteria	Cytophagaceae	Runella zeae
Seq_17	61767	PROKKA_01747	gi|655442280|ref|WP_028826817.1|	43.3	527	hp	Bacteria	Unc_Proteobacteria	Proteobacteria bacterium JGI 0000113-P07
Seq_17	61767	PROKKA_01748	gi|787063057|dbj|BAR34134.1|	40.2	488	phage portal vertex protein	Viruses	Unc_Viruses	uncultured Mediterranean phage uvMED
Seq_17	61767	PROKKA_01755	gi|739059205|ref|WP_036930694.1|	55	140	hp, partial	Bacteria	Unc_Proteobacteria	Proteobacteria bacterium JGI 0000113-P07
Seq_17	61767	PROKKA_01758	gi|644970636|ref|WP_025391390.1|	41.9	62	30S ribosomal protein S21	Bacteria	Desulfurellaceae	Desulfurella acetivorans
Seq_17	61767	PROKKA_01760	gi|681093882|emb|CDP24287.1|	18.7	1421	Putative protein of unknown function	Eukaryota	Lasiosphaeriaceae	Podospora anserina
Seq_17	61767	PROKKA_01761	gi|787065671|dbj|BAR36372.1|	27.2	290	baseplate wedge subunit	Viruses	Unc_Viruses	uncultured Mediterranean phage uvMED
Seq_17	61767	PROKKA_01762	gi|655442328|ref|WP_028826864.1|	31.6	294	hp	Bacteria	Unc_Proteobacteria	Proteobacteria bacterium JGI 0000113-P07
Seq_17	61767	PROKKA_01764	gi|787063072|dbj|BAR34149.1|	28.2	365	DNA polymerase phi-like protein	Viruses	Unc_Viruses	uncultured Mediterranean phage uvMED
Seq_17	61767	PROKKA_01765	gi|655442108|ref|WP_028826647.1|	36.4	612	hp	Bacteria	Unc_Proteobacteria	Proteobacteria bacterium JGI 0000113-P07
Seq_17	61767	PROKKA_01768	gi|655442293|ref|WP_028826830.1|	32.1	402	hp	Bacteria	Unc_Proteobacteria	Proteobacteria bacterium JGI 0000113-P07
Seq_17	61767	PROKKA_01771	gi|655453861|ref|WP_028837085.1|	27.8	946	hp	Bacteria	Unc_Proteobacteria	Proteobacteria bacterium JGI 0000113-L05
Seq_17	61767	PROKKA_01774	gi|787064517|dbj|BAR35378.1|	36.5	255	hp	Viruses	Unc_Viruses	uncultured Mediterranean phage uvMED
Seq_17	61767	PROKKA_01782	gi|499663812|ref|WP_011344546.1|	26.6	248	DNA polymerase I	Bacteria	Thermoanaerobacteraceae	Carboxydothermus hydrogenoformans
Seq_17	61767	PROKKA_01786	gi|655442342|ref|WP_028826878.1|	34.4	250	hp	Bacteria	Unc_Proteobacteria	Proteobacteria bacterium JGI 0000113-P07
Seq_17	61767	PROKKA_01787	gi|428783192|ref|YP_007112940.1|	28.8	361	recombinasea	Viruses	Myoviridae	Staphylococcus phage JD007
Seq_17	61767	PROKKA_01789	gi|655440954|ref|WP_028825514.1|	34.2	295	hp	Bacteria	Unc_Proteobacteria	Proteobacteria bacterium JGI 0000113-P07
Seq_17	61767	PROKKA_01790	gi|655442344|ref|WP_028826880.1|	39.3	425	hp	Bacteria	Unc_Proteobacteria	Proteobacteria bacterium JGI 0000113-P07
Seq_17	61767	PROKKA_01791	gi|655453006|ref|WP_028836279.1|	68.9	615	hp	Bacteria	Unc_Proteobacteria	Proteobacteria bacterium JGI 0000113-L05
Seq_17	61767	PROKKA_01797	gi|736317051|ref|WP_034344067.1|	48	225	thymidylate synthase	Bacteria	Deinococcaceae	Deinococcus misasensis
Seq_18	61016	PROKKA_01839	gi|547321353|ref|WP_022052622.1|	33.3	207	hp	Bacteria	Bacteroidaceae	Bacteroides plebeius CAG:211
Seq_18	61016	PROKKA_01841	gi|775459329|dbj|BAQ93055.1|	61.5	117	deoxyribonuclease V	Viruses	Unc_Viruses	uncultured Mediterranean phage uvMED
Seq_18	61016	PROKKA_01844	gi|503966985|ref|WP_014200979.1|	58.6	128	hp	Bacteria	Cryomorphaceae	Owenweeksia hongkongensis
Seq_18	61016	PROKKA_01849	gi|490431885|ref|WP_004303996.1|	49.8	436	MULTISPECIES: phage portal protein	Bacteria	Unc_Bacteroidales	Unc_Bacteroidales
Seq_18	61016	PROKKA_01850	gi|770669027|ref|WP_045129222.1|	34	144	hp	Bacteria	Vibrionaceae	Photobacterium angustum
Seq_18	61016	PROKKA_01852	gi|544255483|gb|ERK66981.1|	35.3	150	peptidoglycan L-alanyl-D-glutamate endopeptidase CwlK family protein	Bacteria	Leptotrichiaceae	Leptotrichia sp. oral taxon 215
Seq_18	61016	PROKKA_01857	gi|655454514|ref|WP_028837665.1|	32.9	152	hp	Bacteria	Unc_Proteobacteria	Proteobacteria bacterium JGI 0000113-D06
Seq_18	61016	PROKKA_01861	gi|775459017|dbj|BAQ92776.1|	60.5	534	fiber Ig/hemolysin	Viruses	Unc_Viruses	uncultured Mediterranean phage uvMED
Seq_18	61016	PROKKA_01862	gi|787052646|dbj|BAR25507.1|	38.5	270	hp	Viruses	Unc_Viruses	uncultured Mediterranean phage uvMED
Seq_18	61016	PROKKA_01863	gi|670936205|gb|AII52164.1|	31.7	123	hp N008_09270	Bacteria	Cytophagaceae	Hymenobacter sp. APR13
Seq_18	61016	PROKKA_01864	gi|496419311|ref|WP_009128158.1|	41.9	246	hp	Bacteria	Bacteroidaceae	Bacteroides oleiciplenus
Seq_18	61016	PROKKA_01865	gi|739058931|ref|WP_036930423.1|	59.6	57	hp	Bacteria	Unc_Proteobacteria	Proteobacteria bacterium JGI 0000113-P07
Seq_18	61016	PROKKA_01867	gi|526178132|ref|YP_008241956.1|	44.9	89	hp Phi10:1_gp037	Viruses	Siphoviridae	Cellulophaga phage phi10:1
Seq_18	61016	PROKKA_01868	gi|428267578|gb|AFZ33522.1|	38.7	390	hp Glo7428_5139	Bacteria	Unc_Chroococcales	Gloeocapsa sp. PCC 7428
Seq_18	61016	PROKKA_01872	gi|759886937|ref|WP_043573592.1|	38.7	465	hp	Bacteria	Chromobacteriaceae	Chromobacterium subtsugae
Seq_18	61016	PROKKA_01873	gi|657724670|ref|WP_029521246.1|	30.3	927	DNA polymerase III subunit alpha	Bacteria	Hydrogenothermaceae	Persephonella sp. IF05-L8
Seq_18	61016	PROKKA_01874	gi|740869921|ref|WP_038655170.1|	40.4	314	hp	Bacteria	Rikenellaceae	Mucinivorans hirudinis
Seq_18	61016	PROKKA_01875	gi|588044035|gb|EXD26001.1|	27.7	242	hp J494_1837	Bacteria	Moraxellaceae	Acinetobacter baumannii
Seq_18	61016	PROKKA_01876	gi|547750770|ref|WP_022163702.1|	31.6	452	hp	Bacteria	Bacteroidaceae	Bacteroides sp. CAG:633
Seq_18	61016	PROKKA_01879	gi|740869933|ref|WP_038655182.1|	27.8	601	hp	Bacteria	Rikenellaceae	Mucinivorans hirudinis
Seq_18	61016	PROKKA_01880	gi|495923289|ref|WP_008647868.1|	30.5	347	MULTISPECIES: phosphoesterase	Bacteria	Bacteroidaceae	Unc_Bacteroides
Seq_18	61016	PROKKA_01882	gi|557478911|ref|YP_008770083.1|	24.5	408	hp CampHawk_149	Viruses	Myoviridae	Bacillus phage CampHawk
Seq_18	61016	PROKKA_01886	gi|517858846|ref|WP_019029054.1|	39.1	289	hp	Bacteria	Colwelliaceae	Colwellia piezophila
Seq_18	61016	PROKKA_01887	gi|260666002|ref|YP_003212956.1|	37	771	hp OTV1_133	Viruses	Phycodnaviridae	Ostreococcus tauri virus 1
Seq_18	61016	PROKKA_01888	gi|503451904|ref|WP_013686565.1|	45.3	318	ribonucleoside-diphosphate reductase	Bacteria	Cryomorphaceae	Fluviicola taffensis
Seq_18	61016	PROKKA_01889	gi|547256598|ref|WP_021991865.1|	35.8	514	uvrD/REP helicase	Bacteria	Prevotellaceae	Prevotella sp. CAG:1092
Seq_18	61016	PROKKA_01890	gi|496235733|ref|WP_008949768.1|	45.8	144	ribonuclease H	Bacteria	Alteromonadaceae	Alishewanella jeotgali
Seq_19	60512	PROKKA_01901	gi|500684234|ref|WP_011973578.1|	25.8	314	DNA ligase	Archaea	Methanococcaceae	Methanococcus aeolicus
Seq_19	60512	PROKKA_01902	gi|509140273|ref|YP_008059159.1|	27.1	391	hp HCTV5_118	Viruses	Unc_Viruses	Halovirus HCTV-5
Seq_19	60512	PROKKA_01906	gi|494040993|ref|WP_006983117.1|	44	100	hp	Bacteria	Unc_Spartobacteria	Chthoniobacter flavus
Seq_19	60512	PROKKA_01910	gi|326782622|ref|YP_004323006.1|	65.5	58	hp SSM1_115	Viruses	Myoviridae	Synechococcus phage S-SM1
Seq_19	60512	PROKKA_01914	gi|775456478|dbj|BAQ90470.1|	50	84	hp	Viruses	Unc_Viruses	uncultured Mediterranean phage uvMED
Seq_19	60512	PROKKA_01926	gi|787055774|dbj|BAR28119.1|	33.1	326	phage tail fiber-like protein	Viruses	Unc_Viruses	uncultured Mediterranean phage uvMED
Seq_19	60512	PROKKA_01929	gi|787070539|dbj|BAR39885.1|	55.9	68	hp	Viruses	Unc_Viruses	uncultured Mediterranean phage uvMED
Seq_19	60512	PROKKA_01932	gi|496349989|ref|WP_009059167.1|	29.1	182	helicase	Bacteria	Methylacidiphilaceae	Methylacidiphilum fumariolicum
Seq_19	60512	PROKKA_01934	gi|655440641|ref|WP_028825211.1|	24.7	494	hp	Bacteria	Unc_Proteobacteria	Proteobacteria bacterium JGI 0000113-P07
Seq_19	60512	PROKKA_01935	gi|503031329|ref|WP_013266305.1|	24.7	178	Repair endonuclease XPF	Archaea	Acidilobaceae	Acidilobus saccharovorans
Seq_19	60512	PROKKA_01941	gi|655447048|ref|WP_028830842.1|	43.4	555	hp	Bacteria	Unc_Proteobacteria	Proteobacteria bacterium JGI 0000113-E04
Seq_19	60512	PROKKA_01943	gi|775459237|dbj|BAQ92971.1|	53.3	60	hp	Viruses	Unc_Viruses	uncultured Mediterranean phage uvMED
Seq_19	60512	PROKKA_01955	gi|630829171|gb|KCZ70886.1|	34	312	DNA polymerase III, gamma/tau subunit	Archaea	Candidatus Methanoperedenaceae	Candidatus Methanoperedens nitroreducens
Seq_19	60512	PROKKA_01957	gi|254579947|ref|XP_002495959.1|	34.5	521	ZYRO0C07106p	Eukaryota	Saccharomycetaceae	Zygosaccharomyces rouxii
Seq_19	60512	PROKKA_01970	gi|655446628|ref|WP_028830569.1|	54.5	187	hp	Bacteria	Unc_Proteobacteria	Proteobacteria bacterium JGI 0000113-E04
Seq_20	59930	PROKKA_01976	gi|695457060|ref|WP_032566560.1|	70.6	51	hp	Bacteria	Bacteroidaceae	Bacteroides fragilis
Seq_20	59930	PROKKA_01979	gi|520816617|ref|WP_020300901.1|	98.9	94	MULTISPECIES: hp	Bacteria	Pseudomonadaceae	Unc_Pseudomonas
Seq_20	59930	PROKKA_01980	gi|520816615|ref|WP_020300900.1|	100	243	hp	Bacteria	Pseudomonadaceae	Pseudomonas sp. CF150
Seq_20	59930	PROKKA_01981	gi|520816612|ref|WP_020300899.1|	100	701	MULTISPECIES: hp	Bacteria	Pseudomonadaceae	Unc_Pseudomonas
Seq_20	59930	PROKKA_01982	gi|520816610|ref|WP_020300898.1|	100	171	MULTISPECIES: hp	Bacteria	Pseudomonadaceae	Unc_Pseudomonas
Seq_20	59930	PROKKA_01983	gi|520816608|ref|WP_020300897.1|	100	182	MULTISPECIES: hp	Bacteria	Pseudomonadaceae	Unc_Pseudomonas
Seq_20	59930	PROKKA_01984	gi|696328285|ref|WP_032903628.1|	100	218	MULTISPECIES: conserved protein, ly exported	Bacteria	Pseudomonadaceae	Unc_Pseudomonas
Seq_20	59930	PROKKA_01985	gi|520816604|ref|WP_020300895.1|	100	223	MULTISPECIES: hp	Bacteria	Pseudomonadaceae	Unc_Pseudomonas
Seq_20	59930	PROKKA_01986	gi|520816602|ref|WP_020300894.1|	99.4	180	MULTISPECIES: PilL protein	Bacteria	Pseudomonadaceae	Unc_Pseudomonas
Seq_20	59930	PROKKA_01987	gi|520816600|ref|WP_020300893.1|	100	251	MULTISPECIES: hp	Bacteria	Pseudomonadaceae	Unc_Pseudomonas
Seq_20	59930	PROKKA_01988	gi|520816597|ref|WP_020300892.1|	100	164	MULTISPECIES: DNA repair protein RadC	Bacteria	Pseudomonadaceae	Unc_Pseudomonas
Seq_20	59930	PROKKA_01989	gi|520816594|ref|WP_020300891.1|	100	193	MULTISPECIES: hp	Bacteria	Pseudomonadaceae	Unc_Pseudomonas
Seq_20	59930	PROKKA_01990	gi|520816593|ref|WP_020300890.1|	100	655	MULTISPECIES: DNA topoisomerase III	Bacteria	Pseudomonadaceae	Unc_Pseudomonas
Seq_20	59930	PROKKA_01991	gi|520816592|ref|WP_020300889.1|	100	156	MULTISPECIES: single-stranded DNA-binding protein	Bacteria	Pseudomonadaceae	Unc_Pseudomonas
Seq_20	59930	PROKKA_01992	gi|696328287|ref|WP_032903630.1|	100	172	MULTISPECIES: integrase	Bacteria	Pseudomonadaceae	Unc_Pseudomonas
Seq_20	59930	PROKKA_01993	gi|520816589|ref|WP_020300887.1|	100	210	MULTISPECIES: hp	Bacteria	Pseudomonadaceae	Unc_Pseudomonas
Seq_20	59930	PROKKA_01994	gi|520816587|ref|WP_020300886.1|	100	244	MULTISPECIES: hp	Bacteria	Pseudomonadaceae	Unc_Pseudomonas
Seq_20	59930	PROKKA_01995	gi|520816585|ref|WP_020300885.1|	99.5	182	hp	Bacteria	Pseudomonadaceae	Pseudomonas sp. CF150
Seq_20	59930	PROKKA_01996	gi|520816583|ref|WP_020300884.1|	100	528	MULTISPECIES: hp	Bacteria	Pseudomonadaceae	Unc_Pseudomonas
Seq_20	59930	PROKKA_01997	gi|520816581|ref|WP_020300883.1|	100	280	cobyrinic acid a,c-diamide synthase	Bacteria	Pseudomonadaceae	Pseudomonas sp. CF150
Seq_20	59930	PROKKA_01998	gi|520816579|ref|WP_020300882.1|	100	76	MULTISPECIES: Phage transcriptional regulator, AlpA	Bacteria	Pseudomonadaceae	Unc_Pseudomonas
Seq_20	59930	PROKKA_01999	gi|696328294|ref|WP_032903637.1|	100	250	hp	Bacteria	Pseudomonadaceae	Pseudomonas fluorescens
Seq_20	59930	PROKKA_02000	gi|520816575|ref|WP_020300880.1|	100	485	methyl-accepting chemotaxis sensory transducer	Bacteria	Pseudomonadaceae	Pseudomonas sp. CF150
Seq_20	59930	PROKKA_02001	gi|696329179|ref|WP_032904495.1|	99.7	332	phenol degradation protein meta	Bacteria	Pseudomonadaceae	Pseudomonas sp. CF150
Seq_20	59930	PROKKA_02002	gi|520816571|ref|WP_020300878.1|	99.7	331	hp	Bacteria	Pseudomonadaceae	Pseudomonas sp. CF150
Seq_20	59930	PROKKA_02003	gi|520816569|ref|WP_020300877.1|	100	396	regulator of polyketide synthase expression	Bacteria	Pseudomonadaceae	Pseudomonas sp. CF150
Seq_20	59930	PROKKA_02004	gi|520816567|ref|WP_020300876.1|	100	354	hp	Bacteria	Pseudomonadaceae	Pseudomonas sp. CF150
Seq_20	59930	PROKKA_02005	gi|520816565|ref|WP_020300875.1|	99.8	493	putative aldehyde dehydrogenase	Bacteria	Pseudomonadaceae	Pseudomonas sp. CF150
Seq_20	59930	PROKKA_02006	gi|520816563|ref|WP_020300874.1|	100	282	putative oxidoreductase	Bacteria	Pseudomonadaceae	Pseudomonas sp. CF150
Seq_20	59930	PROKKA_02007	gi|696329178|ref|WP_032904494.1|	100	551	3-(3-hydroxyphenyl)propionate hydroxylase	Bacteria	Pseudomonadaceae	Pseudomonas sp. CF150
Seq_20	59930	PROKKA_02008	gi|520816559|ref|WP_020300872.1|	100	273	IclR family transcriptional regulator	Bacteria	Pseudomonadaceae	Pseudomonas sp. CF150
Seq_20	59930	PROKKA_02009	gi|520816556|ref|WP_020300871.1|	100	283	putative dioxygenase	Bacteria	Pseudomonadaceae	Pseudomonas sp. CF150
Seq_20	59930	PROKKA_02010	gi|520816553|ref|WP_020300870.1|	100	453	putative 4-hydroxybenzoate transporter	Bacteria	Pseudomonadaceae	Pseudomonas sp. CF150
Seq_20	59930	PROKKA_02011	gi|696329177|ref|WP_032904493.1|	100	619	hp	Bacteria	Pseudomonadaceae	Pseudomonas sp. CF150
Seq_20	59930	PROKKA_02012	gi|503557076|ref|WP_013791152.1|	55.9	93	aldehyde dehydrogenase	Bacteria	Pseudomonadaceae	Pseudomonas fulva
Seq_20	59930	PROKKA_02013	gi|515465701|gb|EPL14242.1|	99	100	vanillin: NAD oxidoreductase	Bacteria	Pseudomonadaceae	Pseudomonas sp. CF150
Seq_20	59930	PROKKA_02014	gi|520816545|ref|WP_020300866.1|	99.8	478	carotenoid oxygenase	Bacteria	Pseudomonadaceae	Pseudomonas sp. CF150
Seq_20	59930	PROKKA_02015	gi|520816543|ref|WP_020300865.1|	100	441	aldehyde dehydrogenase	Bacteria	Pseudomonadaceae	Pseudomonas sp. CF150
Seq_20	59930	PROKKA_02016	gi|696329176|ref|WP_032904492.1|	100	531	glucose-methanol-choline oxidoreductase	Bacteria	Pseudomonadaceae	Pseudomonas sp. CF150
Seq_20	59930	PROKKA_02017	gi|520816539|ref|WP_020300863.1|	100	447	3-isopropylmalate dehydratase, large subunit	Bacteria	Pseudomonadaceae	Pseudomonas sp. CF150
Seq_20	59930	PROKKA_02018	gi|520816538|ref|WP_020300862.1|	100	185	isopropylmalate isomerase small subunit	Bacteria	Pseudomonadaceae	Pseudomonas sp. CF150
Seq_20	59930	PROKKA_02019	gi|515465694|gb|EPL14235.1|	100	306	transcriptional regulatory protein	Bacteria	Pseudomonadaceae	Pseudomonas sp. CF150
Seq_20	59930	PROKKA_02020	gi|520816534|ref|WP_020300860.1|	100	462	major facilitator superfamily protein	Bacteria	Pseudomonadaceae	Pseudomonas sp. CF150
Seq_20	59930	PROKKA_02021	gi|520816532|ref|WP_020300859.1|	100	334	gentisate 1,2-dioxygenase	Bacteria	Pseudomonadaceae	Pseudomonas sp. CF150
Seq_20	59930	PROKKA_02022	gi|520816530|ref|WP_020300858.1|	100	285	2-hydroxyhepta-2,4-diene-1,7-dioate isomerase	Bacteria	Pseudomonadaceae	Pseudomonas sp. CF150
Seq_20	59930	PROKKA_02023	gi|520816528|ref|WP_020300857.1|	100	391	salicylate hydroxylase	Bacteria	Pseudomonadaceae	Pseudomonas sp. CF150
Seq_20	59930	PROKKA_02024	gi|520816526|ref|WP_020300856.1|	100	420	outer membrane porin	Bacteria	Pseudomonadaceae	Pseudomonas sp. CF150
Seq_20	59930	PROKKA_02025	gi|520816522|ref|WP_020300854.1|	100	98	transposase IS3/IS911 family protein	Bacteria	Pseudomonadaceae	Pseudomonas sp. CF150
Seq_20	59930	PROKKA_02026	gi|814533497|emb|CNI27439.1|	98.5	267	helper protein	Bacteria	Mycobacteriaceae	Mycobacterium tuberculosis
Seq_20	59930	PROKKA_02027	gi|814533496|emb|CNI27406.1|	99.4	499	transposase	Bacteria	Mycobacteriaceae	Mycobacterium tuberculosis
Seq_20	59930	PROKKA_02028	gi|397888595|gb|EJL05078.1|	84.4	122	glutathione S-transferase 2	Bacteria	Pseudomonadaceae	Pseudomonas fluorescens
Seq_20	59930	PROKKA_02029	gi|489496710|ref|WP_003401626.1|	95.2	715	hp	Bacteria	Pseudomonadaceae	Pseudomonas syringae
Seq_21	57181	PROKKA_02031	gi|655442918|ref|WP_028827445.1|	46.4	84	hp	Bacteria	Unc_Proteobacteria	Proteobacteria bacterium JGI 0000113-P07
Seq_21	57181	PROKKA_02033	gi|503452776|ref|WP_013687437.1|	48.8	125	thioesterase	Bacteria	Cryomorphaceae	Fluviicola taffensis
Seq_21	57181	PROKKA_02034	gi|655442916|ref|WP_028827443.1|	44	91	hp	Bacteria	Unc_Proteobacteria	Proteobacteria bacterium JGI 0000113-P07
Seq_21	57181	PROKKA_02035	gi|655442915|ref|WP_028827442.1|	48.8	678	hp	Bacteria	Unc_Proteobacteria	Proteobacteria bacterium JGI 0000113-P07
Seq_21	57181	PROKKA_02036	gi|655442914|ref|WP_028827441.1|	49.5	778	hp	Bacteria	Unc_Proteobacteria	Proteobacteria bacterium JGI 0000113-P07
Seq_21	57181	PROKKA_02038	gi|655442912|ref|WP_028827439.1|	42.6	502	hp	Bacteria	Unc_Proteobacteria	Proteobacteria bacterium JGI 0000113-P07
Seq_21	57181	PROKKA_02039	gi|655442910|ref|WP_028827437.1|	31.5	289	hp	Bacteria	Unc_Proteobacteria	Proteobacteria bacterium JGI 0000113-P07
Seq_21	57181	PROKKA_02041	gi|502456336|ref|WP_012793448.1|	25.2	333	cadherin	Bacteria	Chitinophagaceae	Chitinophaga pinensis
Seq_21	57181	PROKKA_02044	gi|739056574|ref|WP_036928862.1|	53.6	69	hp, partial	Bacteria	Unc_Proteobacteria	Proteobacteria bacterium JGI 0000113-P07
Seq_21	57181	PROKKA_02045	gi|655441692|ref|WP_028826238.1|	37	257	hp	Bacteria	Unc_Proteobacteria	Proteobacteria bacterium JGI 0000113-P07
Seq_21	57181	PROKKA_02049	gi|526177057|ref|YP_008240914.1|	27.1	687	hp Phi19:3_gp129	Viruses	Podoviridae	Cellulophaga phage phi19:3
Seq_21	57181	PROKKA_02050	gi|655439740|ref|WP_028824341.1|	60.2	347	MULTISPECIES: hp	Bacteria	Unc_Proteobacteria	Unc_Proteobacteria
Seq_21	57181	PROKKA_02051	gi|655439448|ref|WP_028824068.1|	61.5	91	hp	Bacteria	Unc_Proteobacteria	Proteobacteria bacterium JGI 0000113-P07
Seq_21	57181	PROKKA_02052	gi|655438433|ref|WP_028823161.1|	49.6	121	hp	Bacteria	Unc_Proteobacteria	Proteobacteria bacterium JGI 0000113-P07
Seq_21	57181	PROKKA_02053	gi|655440032|ref|WP_028824622.1|	44	621	hp	Bacteria	Unc_Proteobacteria	Proteobacteria bacterium JGI 0000113-P07
Seq_21	57181	PROKKA_02054	gi|787063114|dbj|BAR34176.1|	76	129	hp	Viruses	Unc_Viruses	uncultured Mediterranean phage uvMED
Seq_21	57181	PROKKA_02057	gi|653272666|ref|WP_027470600.1|	36.8	117	hp	Bacteria	Marinilabiliaceae	Saccharicrinis fermentans
Seq_21	57181	PROKKA_02058	gi|655442396|ref|WP_028826932.1|	63.2	152	hp	Bacteria	Unc_Proteobacteria	Proteobacteria bacterium JGI 0000113-P07
Seq_21	57181	PROKKA_02059	gi|765310864|ref|WP_044638296.1|	32.6	129	lysozyme	Bacteria	Flavobacteriaceae	Siansivirga zeaxanthinifaciens
Seq_21	57181	PROKKA_02061	gi|518994561|ref|WP_020150436.1|	25.7	518	hp	Bacteria	Unc_Verrucomicrobia	Verrucomicrobia bacterium SCGC AAA164-M04
Seq_21	57181	PROKKA_02064	gi|428691993|gb|AFZ45287.1|	43.1	160	hp PCC7418_3168	Bacteria	Unc_Chroococcales	Halothece sp. PCC 7418
Seq_21	57181	PROKKA_02067	gi|739054336|ref|WP_036927930.1|	58	81	hp	Bacteria	Unc_Proteobacteria	Proteobacteria bacterium JGI 0000113-P07
Seq_21	57181	PROKKA_02069	gi|739055006|ref|WP_036928199.1|	77.6	196	hp, partial	Bacteria	Unc_Proteobacteria	Proteobacteria bacterium JGI 0000113-P07
Seq_21	57181	PROKKA_02072	gi|739054602|ref|WP_036928040.1|	53.7	95	hp, partial	Bacteria	Unc_Proteobacteria	Proteobacteria bacterium JGI 0000113-P07
Seq_21	57181	PROKKA_02073	gi|787066110|dbj|BAR36737.1|	54.5	567	DNA primase (bacterial type) (DnaG)	Viruses	Unc_Viruses	uncultured Mediterranean phage uvMED
Seq_21	57181	PROKKA_02074	gi|498526873|ref|WP_010826441.1|	35.5	214	hp	Bacteria	Enterococcaceae	Enterococcus faecalis
Seq_21	57181	PROKKA_02075	gi|780154423|ref|WP_045493336.1|	54.3	92	hp	Bacteria	Flavobacteriaceae	Chryseobacterium sp. StRB126
Seq_21	57181	PROKKA_02079	gi|761529101|gb|AJP49420.1|	30.2	225	hp PG1C_04745	Bacteria	Rhodocyclaceae	Rhodocyclaceae bacterium PG1-Ca6
Seq_21	57181	PROKKA_02080	gi|775459249|dbj|BAQ92983.1|	50.3	193	rad52-like recombinase	Viruses	Unc_Viruses	uncultured Mediterranean phage uvMED
Seq_21	57181	PROKKA_02083	gi|518878882|ref|WP_020034757.1|	36.2	116	hp	Bacteria	Unc_Verrucomicrobia	Verrucomicrobia bacterium SCGC AAA164-B23
Seq_21	57181	PROKKA_02086	gi|518878846|ref|WP_020034721.1|	48.9	88	hp	Bacteria	Unc_Verrucomicrobia	Verrucomicrobia bacterium SCGC AAA164-B23
Seq_21	57181	PROKKA_02088	gi|760004007|ref|WP_043687480.1|	28.5	260	alpha/beta hydrolase	Bacteria	Streptomycetaceae	Streptomyces xylophagus
Seq_21	57181	PROKKA_02089	gi|775450660|dbj|BAQ85265.1|	38.6	83	hp	Viruses	Unc_Viruses	uncultured Mediterranean phage uvMED
Seq_22	56889	PROKKA_02092	gi|495217776|ref|WP_007942553.1|	92	535	oxidoreductase	Bacteria	Pseudomonadaceae	Pseudomonas sp. GM21
Seq_22	56889	PROKKA_02093	gi|520816460|ref|WP_020300823.1|	99.6	496	betaine-aldehyde dehydrogenase	Bacteria	Pseudomonadaceae	Pseudomonas sp. CF150
Seq_22	56889	PROKKA_02094	gi|520816458|ref|WP_020300822.1|	100	555	hp	Bacteria	Pseudomonadaceae	Pseudomonas sp. CF150
Seq_22	56889	PROKKA_02095	gi|520816456|ref|WP_020300821.1|	100	453	hp	Bacteria	Pseudomonadaceae	Pseudomonas sp. CF150
Seq_22	56889	PROKKA_02096	gi|520816454|ref|WP_020300820.1|	99.4	345	putative hydrolase	Bacteria	Pseudomonadaceae	Pseudomonas sp. CF150
Seq_22	56889	PROKKA_02097	gi|696329201|ref|WP_032904517.1|	100	265	aminoglycoside phosphotransferase	Bacteria	Pseudomonadaceae	Pseudomonas sp. CF150
Seq_22	56889	PROKKA_02098	gi|520816450|ref|WP_020300818.1|	100	261	protein tyrosine/serine phosphatase	Bacteria	Pseudomonadaceae	Pseudomonas sp. CF150
Seq_22	56889	PROKKA_02099	gi|520816448|ref|WP_020300817.1|	100	294	hp	Bacteria	Pseudomonadaceae	Pseudomonas sp. CF150
Seq_22	56889	PROKKA_02100	gi|520816447|ref|WP_020300816.1|	100	281	putative short-chain dehydrogenase/reductase	Bacteria	Pseudomonadaceae	Pseudomonas sp. CF150
Seq_22	56889	PROKKA_02101	gi|520816445|ref|WP_020300815.1|	99.6	553	hp	Bacteria	Pseudomonadaceae	Pseudomonas sp. CF150
Seq_22	56889	PROKKA_02102	gi|520816443|ref|WP_020300814.1|	100	455	hp	Bacteria	Pseudomonadaceae	Pseudomonas sp. CF150
Seq_22	56889	PROKKA_02103	gi|520816440|ref|WP_020300813.1|	100	376	glycosyl hydrolase	Bacteria	Pseudomonadaceae	Pseudomonas sp. CF150
Seq_22	56889	PROKKA_02105	gi|520816436|ref|WP_020300811.1|	100	323	hp	Bacteria	Pseudomonadaceae	Pseudomonas sp. CF150
Seq_22	56889	PROKKA_02106	gi|520816434|ref|WP_020300810.1|	99.6	272	short chain enoyl-CoA hydratase	Bacteria	Pseudomonadaceae	Pseudomonas sp. CF150
Seq_22	56889	PROKKA_02107	gi|696329165|ref|WP_032904481.1|	100	273	short-chain dehydrogenase	Bacteria	Pseudomonadaceae	Pseudomonas sp. CF150
Seq_22	56889	PROKKA_02108	gi|520816430|ref|WP_020300808.1|	100	534	putative dehydrogenase	Bacteria	Pseudomonadaceae	Pseudomonas sp. CF150
Seq_22	56889	PROKKA_02109	gi|520816428|ref|WP_020300807.1|	100	205	TetR family transcriptional regulator	Bacteria	Pseudomonadaceae	Pseudomonas sp. CF150
Seq_22	56889	PROKKA_02110	gi|515465639|gb|EPL14180.1|	100	425	cytochrome P450	Bacteria	Pseudomonadaceae	Pseudomonas sp. CF150
Seq_22	56889	PROKKA_02111	gi|520816423|ref|WP_020300805.1|	100	343	hp	Bacteria	Pseudomonadaceae	Pseudomonas sp. CF150
Seq_22	56889	PROKKA_02112	gi|520816421|ref|WP_020300804.1|	100	262	putative oxidoreductase	Bacteria	Pseudomonadaceae	Pseudomonas sp. CF150
Seq_22	56889	PROKKA_02113	gi|520816419|ref|WP_020300803.1|	99.8	433	major facilitator transporter	Bacteria	Pseudomonadaceae	Pseudomonas sp. CF150
Seq_22	56889	PROKKA_02114	gi|520816417|ref|WP_020300802.1|	100	116	hp	Bacteria	Pseudomonadaceae	Pseudomonas sp. CF150
Seq_22	56889	PROKKA_02115	gi|520816415|ref|WP_020300801.1|	100	277	3-oxoacyl-	Bacteria	Pseudomonadaceae	Pseudomonas sp. CF150
Seq_22	56889	PROKKA_02116	gi|520816413|ref|WP_020300800.1|	99.5	411	putative FAD-dependent pyridine nucleotide- disulfide oxidoreductase	Bacteria	Pseudomonadaceae	Pseudomonas sp. CF150
Seq_22	56889	PROKKA_02117	gi|520816412|ref|WP_020300799.1|	100	106	ferredoxin	Bacteria	Pseudomonadaceae	Pseudomonas sp. CF150
Seq_22	56889	PROKKA_02118	gi|520816410|ref|WP_020300798.1|	95.9	437	major facilitator transporter	Bacteria	Pseudomonadaceae	Pseudomonas sp. CF150
Seq_22	56889	PROKKA_02119	gi|520816408|ref|WP_020300797.1|	100	78	ferredoxin	Bacteria	Pseudomonadaceae	Pseudomonas sp. CF150
Seq_22	56889	PROKKA_02120	gi|520816406|ref|WP_020300796.1|	100	252	putative dehydrogenase	Bacteria	Pseudomonadaceae	Pseudomonas sp. CF150
Seq_22	56889	PROKKA_02121	gi|515465628|gb|EPL14169.1|	100	332	aromatic ring-cleavage dioxygenase	Bacteria	Pseudomonadaceae	Pseudomonas sp. CF150
Seq_22	56889	PROKKA_02122	gi|520816402|ref|WP_020300794.1|	100	294	putative hydrolase	Bacteria	Pseudomonadaceae	Pseudomonas sp. CF150
Seq_22	56889	PROKKA_02123	gi|520816399|ref|WP_020300793.1|	100	528	hp	Bacteria	Pseudomonadaceae	Pseudomonas sp. CF150
Seq_22	56889	PROKKA_02125	gi|520816395|ref|WP_020300791.1|	100	396	hp	Bacteria	Pseudomonadaceae	Pseudomonas sp. CF150
Seq_22	56889	PROKKA_02127	gi|520816391|ref|WP_020300789.1|	99.6	233	putative short-chain dehydrogenase/reductase	Bacteria	Pseudomonadaceae	Pseudomonas sp. CF150
Seq_22	56889	PROKKA_02128	gi|520816389|ref|WP_020300788.1|	100	332	putative hydrolase	Bacteria	Pseudomonadaceae	Pseudomonas sp. CF150
Seq_22	56889	PROKKA_02129	gi|696329164|ref|WP_032904480.1|	99.1	466	(2Fe-2S)-binding protein	Bacteria	Pseudomonadaceae	Pseudomonas sp. CF150
Seq_22	56889	PROKKA_02130	gi|520816385|ref|WP_020300786.1|	99.5	191	Rieske-type ring hydroxylating dioxygenase beta subunit	Bacteria	Pseudomonadaceae	Pseudomonas sp. CF150
Seq_22	56889	PROKKA_02131	gi|523666873|ref|WP_020798207.1|	84.9	245	MULTISPECIES: hp	Bacteria	Pseudomonadaceae	Unc_Pseudomonas
Seq_22	56889	PROKKA_02132	gi|520816381|ref|WP_020300784.1|	98.9	266	putative short-chain dehydrogenase/reductase	Bacteria	Pseudomonadaceae	Pseudomonas sp. CF150
Seq_22	56889	PROKKA_02133	gi|696329162|ref|WP_032904478.1|	98.5	543	long-chain fatty acid--CoA ligase	Bacteria	Pseudomonadaceae	Pseudomonas sp. CF150
Seq_22	56889	PROKKA_02134	gi|696329160|ref|WP_032904476.1|	97.5	243	TetR family transcriptional regulator	Bacteria	Pseudomonadaceae	Pseudomonas sp. CF150
Seq_22	56889	PROKKA_02135	gi|520816375|ref|WP_020300781.1|	99.7	354	hp	Bacteria	Pseudomonadaceae	Pseudomonas sp. CF150
Seq_22	56889	PROKKA_02136	gi|520816373|ref|WP_020300780.1|	98.2	283	putative hydrolase	Bacteria	Pseudomonadaceae	Pseudomonas sp. CF150
Seq_22	56889	PROKKA_02137	gi|520816370|ref|WP_020300779.1|	97.3	300	3-hydroxybutyryl-CoA dehydrogenase	Bacteria	Pseudomonadaceae	Pseudomonas sp. CF150
Seq_22	56889	PROKKA_02138	gi|520816368|ref|WP_020300778.1|	97.7	391	acetyl-CoA acetyltransferase	Bacteria	Pseudomonadaceae	Pseudomonas sp. CF150
Seq_22	56889	PROKKA_02139	gi|515465610|gb|EPL14151.1|	97.6	167	putative carboxymuconolactone decarboxylase	Bacteria	Pseudomonadaceae	Pseudomonas sp. CF150
Seq_22	56889	PROKKA_02140	gi|520816364|ref|WP_020300776.1|	99.1	425	cytochrome P450	Bacteria	Pseudomonadaceae	Pseudomonas sp. CF150
Seq_22	56889	PROKKA_02141	gi|520816362|ref|WP_020300775.1|	99.1	435	hp	Bacteria	Pseudomonadaceae	Pseudomonas sp. CF150
Seq_23	54177	PROKKA_02142	gi|488619138|ref|WP_002555987.1|	100	85	MULTISPECIES: ATP synthase subunit c	Bacteria	Pseudomonadaceae	Unc_Pseudomonas
Seq_23	54177	PROKKA_02143	gi|515537629|ref|WP_016970692.1|	100	135	F0F1 ATP synthase subunit B	Bacteria	Pseudomonadaceae	Pseudomonas tolaasii
Seq_23	54177	PROKKA_02144	gi|516460096|ref|WP_017848934.1|	100	178	F0F1 ATP synthase subunit delta	Bacteria	Pseudomonadaceae	Pseudomonas veronii
Seq_23	54177	PROKKA_02145	gi|516460095|ref|WP_017848933.1|	100	514	F0F1 ATP synthase subunit alpha	Bacteria	Pseudomonadaceae	Pseudomonas veronii
Seq_23	54177	PROKKA_02146	gi|516460094|ref|WP_017848932.1|	100	286	ATP synthase gamma chain	Bacteria	Pseudomonadaceae	Pseudomonas veronii
Seq_23	54177	PROKKA_02147	gi|498251715|ref|WP_010565871.1|	100	459	MULTISPECIES: F0F1 ATP synthase subunit beta	Bacteria	Pseudomonadaceae	Unc_Pseudomonas
Seq_23	54177	PROKKA_02148	gi|814582366|ref|WP_046381581.1|	100	141	ATP synthase F0F1 subunit epsilon	Bacteria	Pseudomonadaceae	Pseudomonas veronii
Seq_23	54177	PROKKA_02149	gi|748673547|ref|WP_039931671.1|	60.9	69	hp, partial	Bacteria	Peptoniphilaceae	Anaerococcus lactolyticus
Seq_23	54177	PROKKA_02151	gi|787858380|gb|AKA27538.1|	72.5	472	hp PCL1606_60950	Bacteria	Pseudomonadaceae	Pseudomonas chlororaphis
Seq_23	54177	PROKKA_02152	gi|498253559|ref|WP_010567715.1|	100	172	MULTISPECIES: hp	Bacteria	Pseudomonadaceae	Unc_Pseudomonas
Seq_23	54177	PROKKA_02153	gi|734851319|ref|WP_034101595.1|	100	722	Tn7 transposition protein B	Bacteria	Pseudomonadaceae	Pseudomonas fluorescens
Seq_23	54177	PROKKA_02154	gi|516460070|ref|WP_017848908.1|	99.8	486	MULTISPECIES: Tn7 transposition protein C	Bacteria	Pseudomonadaceae	Unc_Pseudomonas
Seq_23	54177	PROKKA_02155	gi|518659596|ref|WP_019821343.1|	93.8	480	MULTISPECIES: hp	Bacteria	Pseudomonadaceae	Unc_Pseudomonas
Seq_23	54177	PROKKA_02156	gi|566146118|ref|WP_024014924.1|	97.4	533	transposase	Bacteria	Pseudomonadaceae	Pseudomonas moraviensis
Seq_23	54177	PROKKA_02157	gi|734851563|ref|WP_034101776.1|	100	110	MULTISPECIES: hp	Bacteria	Pseudomonadaceae	Unc_Pseudomonas
Seq_23	54177	PROKKA_02158	gi|498250939|ref|WP_010565095.1|	100	441	MULTISPECIES: porin	Bacteria	Pseudomonadaceae	Unc_Pseudomonas
Seq_23	54177	PROKKA_02159	gi|498250940|ref|WP_010565096.1|	100	91	MULTISPECIES: transcriptional regulator	Bacteria	Pseudomonadaceae	Unc_Pseudomonas
Seq_23	54177	PROKKA_02160	gi|734866767|ref|WP_034116569.1|	99.7	323	cation transporter	Bacteria	Pseudomonadaceae	Pseudomonas fluorescens
Seq_23	54177	PROKKA_02161	gi|498250943|ref|WP_010565099.1|	100	155	MULTISPECIES: metal-binding protein	Bacteria	Pseudomonadaceae	Unc_Pseudomonas
Seq_23	54177	PROKKA_02162	gi|734866765|ref|WP_034116567.1|	100	354	copper resistance protein CopB	Bacteria	Pseudomonadaceae	Pseudomonas fluorescens
Seq_23	54177	PROKKA_02163	gi|655290903|ref|WP_028700056.1|	91.4	650	MULTISPECIES: copper oxidase	Bacteria	Pseudomonadaceae	Unc_Pseudomonas
Seq_23	54177	PROKKA_02164	gi|498250946|ref|WP_010565102.1|	100	68	MULTISPECIES: hp	Bacteria	Pseudomonadaceae	Unc_Pseudomonas
Seq_23	54177	PROKKA_02165	gi|734866762|ref|WP_034116564.1|	95.5	66	heavy metal transporter	Bacteria	Pseudomonadaceae	Pseudomonas fluorescens
Seq_23	54177	PROKKA_02166	gi|635295525|gb|AHZ78267.1|	97.5	785	copper-translocating P-type ATPase	Bacteria	Pseudomonadaceae	Pseudomonas putida
Seq_23	54177	PROKKA_02167	gi|498250951|ref|WP_010565107.1|	100	178	MULTISPECIES: hp	Bacteria	Pseudomonadaceae	Unc_Pseudomonas
Seq_23	54177	PROKKA_02168	gi|498250952|ref|WP_010565108.1|	100	117	MULTISPECIES: hp	Bacteria	Pseudomonadaceae	Unc_Pseudomonas
Seq_23	54177	PROKKA_02169	gi|498250953|ref|WP_010565109.1|	100	229	MULTISPECIES: transcriptional regulator	Bacteria	Pseudomonadaceae	Unc_Pseudomonas
Seq_23	54177	PROKKA_02170	gi|498250954|ref|WP_010565110.1|	100	462	MULTISPECIES: ATPase	Bacteria	Pseudomonadaceae	Unc_Pseudomonas
Seq_23	54177	PROKKA_02171	gi|498250955|ref|WP_010565111.1|	100	127	MULTISPECIES: copper resistance protein C	Bacteria	Pseudomonadaceae	Unc_Pseudomonas
Seq_23	54177	PROKKA_02172	gi|498250956|ref|WP_010565112.1|	100	312	MULTISPECIES: copper resistance protein CopD	Bacteria	Pseudomonadaceae	Unc_Pseudomonas
Seq_23	54177	PROKKA_02173	gi|498250957|ref|WP_010565113.1|	100	418	MULTISPECIES: cytochrome C	Bacteria	Pseudomonadaceae	Unc_Pseudomonas
Seq_23	54177	PROKKA_02174	gi|498250958|ref|WP_010565114.1|	100	494	MULTISPECIES: RND transporter	Bacteria	Pseudomonadaceae	Unc_Pseudomonas
Seq_23	54177	PROKKA_02175	gi|498250959|ref|WP_010565115.1|	99.9	1047	MULTISPECIES: cation transporter	Bacteria	Pseudomonadaceae	Unc_Pseudomonas
Seq_23	54177	PROKKA_02176	gi|755690828|ref|WP_042556862.1|	99	388	hp	Bacteria	Pseudomonadaceae	Pseudomonas fluorescens
Seq_23	54177	PROKKA_02177	gi|498250961|ref|WP_010565117.1|	99.8	416	MULTISPECIES: hp	Bacteria	Pseudomonadaceae	Unc_Pseudomonas
Seq_23	54177	PROKKA_02178	gi|516460061|ref|WP_017848899.1|	99.6	491	MULTISPECIES: thiazole biosynthesis protein ThiF	Bacteria	Pseudomonadaceae	Unc_Pseudomonas
Seq_23	54177	PROKKA_02179	gi|516460060|ref|WP_017848898.1|	100	160	hp	Bacteria	Pseudomonadaceae	Pseudomonas veronii
Seq_23	54177	PROKKA_02180	gi|498250964|ref|WP_010565120.1|	100	182	MULTISPECIES: exonuclease	Bacteria	Pseudomonadaceae	Unc_Pseudomonas
Seq_23	54177	PROKKA_02181	gi|734851561|ref|WP_034101775.1|	99.5	210	MULTISPECIES: hp	Bacteria	Pseudomonadaceae	Unc_Pseudomonas
Seq_23	54177	PROKKA_02182	gi|498250966|ref|WP_010565122.1|	100	130	MULTISPECIES: hp	Bacteria	Pseudomonadaceae	Unc_Pseudomonas
Seq_23	54177	PROKKA_02183	gi|755768286|ref|WP_042572203.1|	83.6	911	type IV secretion protein Rhs	Bacteria	Pseudomonadaceae	Pseudomonas simiae
Seq_23	54177	PROKKA_02184	gi|696315694|ref|WP_032891105.1|	78.8	137	hp	Bacteria	Pseudomonadaceae	Pseudomonas sp. RIT357
Seq_23	54177	PROKKA_02185	gi|498252385|ref|WP_010566541.1|	77.2	123	hp	Bacteria	Pseudomonadaceae	Pseudomonas extremaustralis
Seq_23	54177	PROKKA_02186	gi|495711319|ref|WP_008435898.1|	100	133	delta-aminolevulinic acid dehydratase	Bacteria	Pseudomonadaceae	Pseudomonas sp. Ag1
Seq_24	52745	PROKKA_02196	gi|655446804|ref|WP_028830671.1|	39.7	121	hp	Bacteria	Unc_Proteobacteria	Proteobacteria bacterium JGI 0000113-E04
Seq_24	52745	PROKKA_02198	gi|655439826|ref|WP_028824424.1|	63.7	300	hp	Bacteria	Unc_Proteobacteria	Proteobacteria bacterium JGI 0000113-P07
Seq_24	52745	PROKKA_02199	gi|492298768|ref|WP_005801758.1|	55.1	69	MULTISPECIES: hp	Bacteria	Unc_Bacteroidales	Unc_Bacteroidales
Seq_24	52745	PROKKA_02201	gi|655447981|ref|WP_028831613.1|	63.5	156	hp	Bacteria	Unc_Proteobacteria	Proteobacteria bacterium JGI 0000113-E04
Seq_24	52745	PROKKA_02203	gi|655454574|ref|WP_028837724.1|	51.2	205	hp	Bacteria	Unc_Proteobacteria	Proteobacteria bacterium JGI 0000113-D06
Seq_24	52745	PROKKA_02204	gi|648438123|ref|WP_026129874.1|	43	151	5'-3'-deoxyribonucleotidase	Bacteria	Flavobacteriaceae	Flavobacterium sp. MS220-5C
Seq_24	52745	PROKKA_02205	gi|655441782|ref|WP_028826326.1|	61.2	255	hp	Bacteria	Unc_Proteobacteria	Proteobacteria bacterium JGI 0000113-P07
Seq_24	52745	PROKKA_02206	gi|655447984|ref|WP_028831616.1|	68.4	174	hp	Bacteria	Unc_Proteobacteria	Proteobacteria bacterium JGI 0000113-E04
Seq_24	52745	PROKKA_02207	gi|655441749|ref|WP_028826294.1|	66.5	245	hp	Bacteria	Unc_Proteobacteria	Proteobacteria bacterium JGI 0000113-P07
Seq_24	52745	PROKKA_02209	gi|655439821|ref|WP_028824419.1|	79.8	104	hp	Bacteria	Unc_Proteobacteria	Proteobacteria bacterium JGI 0000113-P07
Seq_24	52745	PROKKA_02210	gi|739057717|ref|WP_036929459.1|	74	570	hp	Bacteria	Unc_Proteobacteria	Proteobacteria bacterium JGI 0000113-P07
Seq_24	52745	PROKKA_02212	gi|655443207|ref|WP_028827720.1|	63.8	210	hp	Bacteria	Unc_Proteobacteria	Proteobacteria bacterium JGI 0000113-P07
Seq_24	52745	PROKKA_02213	gi|739053812|ref|WP_036927690.1|	73.3	90	hp, partial	Bacteria	Unc_Proteobacteria	Proteobacteria bacterium JGI 0000113-P07
Seq_24	52745	PROKKA_02214	gi|655440018|ref|WP_028824608.1|	63.5	96	hp	Bacteria	Unc_Proteobacteria	Proteobacteria bacterium JGI 0000113-P07
Seq_24	52745	PROKKA_02215	gi|655439460|ref|WP_028824080.1|	73	148	hp	Bacteria	Unc_Proteobacteria	Proteobacteria bacterium JGI 0000113-P07
Seq_24	52745	PROKKA_02217	gi|655439062|ref|WP_028823712.1|	84.4	616	hp	Bacteria	Unc_Proteobacteria	Proteobacteria bacterium JGI 0000113-P07
Seq_24	52745	PROKKA_02218	gi|739053172|ref|WP_036927445.1|	62.7	59	hp	Bacteria	Unc_Proteobacteria	Proteobacteria bacterium JGI 0000113-P07
Seq_24	52745	PROKKA_02220	gi|739059019|ref|WP_036930509.1|	69.6	92	hp	Bacteria	Unc_Proteobacteria	Proteobacteria bacterium JGI 0000113-P07
Seq_24	52745	PROKKA_02221	gi|655443225|ref|WP_028827736.1|	82.5	80	hp	Bacteria	Unc_Proteobacteria	Proteobacteria bacterium JGI 0000113-P07
Seq_24	52745	PROKKA_02222	gi|655438434|ref|WP_028823162.1|	52.4	170	hp	Bacteria	Unc_Proteobacteria	Proteobacteria bacterium JGI 0000113-P07
Seq_24	52745	PROKKA_02223	gi|787063469|dbj|BAR34475.1|	78	91	hp	Viruses	Unc_Viruses	uncultured Mediterranean phage uvMED
Seq_24	52745	PROKKA_02224	gi|655452913|ref|WP_028836198.1|	69.4	72	hp	Bacteria	Unc_Proteobacteria	Proteobacteria bacterium JGI 0000113-L05
Seq_24	52745	PROKKA_02225	gi|739056442|ref|WP_036928794.1|	55.2	67	hp	Bacteria	Unc_Proteobacteria	Proteobacteria bacterium JGI 0000113-P07
Seq_24	52745	PROKKA_02228	gi|655439449|ref|WP_028824069.1|	35.6	90	hp	Bacteria	Unc_Proteobacteria	Proteobacteria bacterium JGI 0000113-P07
Seq_24	52745	PROKKA_02229	gi|655439058|ref|WP_028823709.1|	35.5	110	hp	Bacteria	Unc_Proteobacteria	Proteobacteria bacterium JGI 0000113-P07
Seq_24	52745	PROKKA_02232	gi|655439803|ref|WP_028824401.1|	31.6	358	hp	Bacteria	Unc_Proteobacteria	Proteobacteria bacterium JGI 0000113-P07
Seq_24	52745	PROKKA_02233	gi|655454507|ref|WP_028837659.1|	71	193	hp	Bacteria	Unc_Proteobacteria	Proteobacteria bacterium JGI 0000113-D06
Seq_24	52745	PROKKA_02236	gi|655437271|ref|WP_028822788.1|	86.4	59	hp	Bacteria	Unc_Proteobacteria	Proteobacteria bacterium JGI 0000113-P07
Seq_24	52745	PROKKA_02237	gi|655441734|ref|WP_028826279.1|	47.5	887	hp	Bacteria	Unc_Proteobacteria	Proteobacteria bacterium JGI 0000113-P07
Seq_24	52745	PROKKA_02239	gi|655453497|ref|WP_028836734.1|	43.3	312	hp	Bacteria	Unc_Proteobacteria	Proteobacteria bacterium JGI 0000113-L05
Seq_24	52745	PROKKA_02240	gi|655453500|ref|WP_028836737.1|	39.5	119	hp	Bacteria	Unc_Proteobacteria	Proteobacteria bacterium JGI 0000113-L05
Seq_24	52745	PROKKA_02242	gi|655440006|ref|WP_028824597.1|	50.1	411	hp	Bacteria	Unc_Proteobacteria	Proteobacteria bacterium JGI 0000113-P07
Seq_24	52745	PROKKA_02243	gi|655452910|ref|WP_028836196.1|	46.5	284	hp	Bacteria	Unc_Proteobacteria	Proteobacteria bacterium JGI 0000113-L05
Seq_24	52745	PROKKA_02244	gi|655438625|ref|WP_028823324.1|	40.5	237	hp	Bacteria	Unc_Proteobacteria	Proteobacteria bacterium JGI 0000113-P07
Seq_24	52745	PROKKA_02245	gi|655440003|ref|WP_028824594.1|	67	276	hp	Bacteria	Unc_Proteobacteria	Proteobacteria bacterium JGI 0000113-P07
Seq_24	52745	PROKKA_02246	gi|655437718|ref|WP_028822882.1|	67.9	505	hp	Bacteria	Unc_Proteobacteria	Proteobacteria bacterium JGI 0000113-P07
Seq_24	52745	PROKKA_02247	gi|655453316|ref|WP_028836564.1|	55	402	hp	Bacteria	Unc_Proteobacteria	Proteobacteria bacterium JGI 0000113-L05
Seq_24	52745	PROKKA_02248	gi|655453317|ref|WP_028836565.1|	64.3	795	hp	Bacteria	Unc_Proteobacteria	Proteobacteria bacterium JGI 0000113-L05
Seq_24	52745	PROKKA_02249	gi|655453318|ref|WP_028836566.1|	76.1	731	hp	Bacteria	Unc_Proteobacteria	Proteobacteria bacterium JGI 0000113-L05
Seq_24	52745	PROKKA_02250	gi|655453319|ref|WP_028836567.1|	85.7	91	hp	Bacteria	Unc_Proteobacteria	Proteobacteria bacterium JGI 0000113-L05
Seq_25	50479	PROKKA_02251	gi|723024649|gb|AIX28585.1|	59.9	369	group 1 glycosyl transferase	Viruses	Myoviridae	Synechococcus phage ACG-2014f
Seq_25	50479	PROKKA_02253	gi|518994564|ref|WP_020150439.1|	75.7	705	hp	Bacteria	Unc_Verrucomicrobia	Verrucomicrobia bacterium SCGC AAA164-M04
Seq_25	50479	PROKKA_02254	gi|518994563|ref|WP_020150438.1|	63.1	803	hp	Bacteria	Unc_Verrucomicrobia	Verrucomicrobia bacterium SCGC AAA164-M04
Seq_25	50479	PROKKA_02255	gi|518994562|ref|WP_020150437.1|	40.2	127	hp	Bacteria	Unc_Verrucomicrobia	Verrucomicrobia bacterium SCGC AAA164-M04
Seq_25	50479	PROKKA_02256	gi|573544027|gb|ETT42931.1|	29.3	242	triple helix repeat-containing collagen	Bacteria	Paenibacillaceae	Paenibacillus sp. FSL R5-808
Seq_25	50479	PROKKA_02257	gi|749037511|ref|WP_040083824.1|	28.9	781	hp, partial	Bacteria	Bacillaceae	Bacillus sp. A053
Seq_25	50479	PROKKA_02258	gi|672943698|gb|KFI39445.1|	25.8	260	regulator of chromosome condensation, RCC1	Bacteria	Bifidobacteriaceae	Bifidobacterium actinocoloniiforme
Seq_25	50479	PROKKA_02260	gi|775456637|dbj|BAQ90617.1|	73.7	95	hp	Viruses	Unc_Viruses	uncultured Mediterranean phage uvMED
Seq_25	50479	PROKKA_02261	gi|655453058|ref|WP_028836327.1|	70.7	58	hp	Bacteria	Unc_Proteobacteria	Proteobacteria bacterium JGI 0000113-L05
Seq_25	50479	PROKKA_02262	gi|326782622|ref|YP_004323006.1|	67.2	58	hp SSM1_115	Viruses	Myoviridae	Synechococcus phage S-SM1
Seq_25	50479	PROKKA_02263	gi|655453057|ref|WP_028836326.1|	77.9	77	hp	Bacteria	Unc_Proteobacteria	Proteobacteria bacterium JGI 0000113-L05
Seq_25	50479	PROKKA_02265	gi|518994556|ref|WP_020150431.1|	48.2	369	hp	Bacteria	Unc_Verrucomicrobia	Verrucomicrobia bacterium SCGC AAA164-M04
Seq_25	50479	PROKKA_02266	gi|518994555|ref|WP_020150430.1|	64.2	491	hp	Bacteria	Unc_Verrucomicrobia	Verrucomicrobia bacterium SCGC AAA164-M04
Seq_25	50479	PROKKA_02268	gi|518994553|ref|WP_020150428.1|	54.5	264	hp	Bacteria	Unc_Verrucomicrobia	Verrucomicrobia bacterium SCGC AAA164-M04
Seq_25	50479	PROKKA_02269	gi|518994552|ref|WP_020150427.1|	41.4	239	hp	Bacteria	Unc_Verrucomicrobia	Verrucomicrobia bacterium SCGC AAA164-M04
Seq_25	50479	PROKKA_02270	gi|518994551|ref|WP_020150426.1|	55.5	274	hp	Bacteria	Unc_Verrucomicrobia	Verrucomicrobia bacterium SCGC AAA164-M04
Seq_25	50479	PROKKA_02271	gi|518994550|ref|WP_020150425.1|	31.8	444	hp	Bacteria	Unc_Verrucomicrobia	Verrucomicrobia bacterium SCGC AAA164-M04
Seq_25	50479	PROKKA_02272	gi|655439133|ref|WP_028823776.1|	36.8	185	hp	Bacteria	Unc_Proteobacteria	Proteobacteria bacterium JGI 0000113-P07
Seq_25	50479	PROKKA_02274	gi|500156883|ref|WP_011831553.1|	40	175	hp	Bacteria	Unc_Burkholderiales	Methylibium petroleiphilum
Seq_25	50479	PROKKA_02275	gi|518995235|ref|WP_020151110.1|	78.3	143	hp	Bacteria	Unc_Verrucomicrobia	Verrucomicrobia bacterium SCGC AAA164-M04
Seq_25	50479	PROKKA_02276	gi|518995234|ref|WP_020151109.1|	94.2	69	hp	Bacteria	Unc_Verrucomicrobia	Verrucomicrobia bacterium SCGC AAA164-M04
Seq_25	50479	PROKKA_02277	gi|518995233|ref|WP_020151108.1|	81.2	69	hp	Bacteria	Unc_Verrucomicrobia	Verrucomicrobia bacterium SCGC AAA164-M04
Seq_25	50479	PROKKA_02278	gi|783064561|ref|WP_045640894.1|	27.4	296	hp	Bacteria	Unc_Flavobacteriales	Flavobacteriales bacterium BRH_c54
Seq_25	50479	PROKKA_02279	gi|654808896|ref|WP_028262217.1|	81.5	558	ribonucleotide-diphosphate reductase subunit alpha	Bacteria	Unc_Verrucomicrobia	Verrucomicrobia bacterium SCGC AAA164-M04
Seq_25	50479	PROKKA_02280	gi|654808895|ref|WP_028262216.1|	93	327	hp	Bacteria	Unc_Verrucomicrobia	Verrucomicrobia bacterium SCGC AAA164-M04
Seq_25	50479	PROKKA_02281	gi|518995228|ref|WP_020151103.1|	82.7	150	hp	Bacteria	Unc_Verrucomicrobia	Verrucomicrobia bacterium SCGC AAA164-M04
Seq_25	50479	PROKKA_02283	gi|655452998|ref|WP_028836272.1|	68	565	hp	Bacteria	Unc_Proteobacteria	Proteobacteria bacterium JGI 0000113-L05
Seq_25	50479	PROKKA_02286	gi|655452999|ref|WP_028836273.1|	61.5	65	hp	Bacteria	Unc_Proteobacteria	Proteobacteria bacterium JGI 0000113-L05
Seq_26	49847	PROKKA_02288	gi|503091441|ref|WP_013326275.1|	38.8	134	hp	Bacteria	Helicobacteraceae	Sulfurimonas autotrophica
Seq_26	49847	PROKKA_02297	gi|506310886|ref|WP_015830661.1|	29.7	212	hp	Bacteria	Methylophilaceae	Methylovorus glucosotrophus
Seq_26	49847	PROKKA_02300	gi|736179382|ref|WP_034295728.1|	27	452	hp	Bacteria	Oxalobacteraceae	Herbaspirillum sp. RV1423
Seq_26	49847	PROKKA_02312	gi|499249461|ref|WP_010947001.1|	39	228	hp	Bacteria	Legionellaceae	Legionella pneumophila
Seq_26	49847	PROKKA_02316	gi|736193088|ref|WP_034302327.1|	34	147	hp, partial	Bacteria	Oxalobacteraceae	Herbaspirillum sp. RV1423
Seq_26	49847	PROKKA_02319	gi|499249461|ref|WP_010947001.1|	35.2	290	hp	Bacteria	Legionellaceae	Legionella pneumophila
Seq_26	49847	PROKKA_02322	gi|769946206|ref|WP_045079501.1|	34	300	hp	Bacteria	Flavobacteriaceae	Vitellibacter vladivostokensis
Seq_26	49847	PROKKA_02333	gi|451927866|gb|AGF85744.1|	33.1	166	repeat protein	Viruses	Mimiviridae	Moumouvirus
Seq_26	49847	PROKKA_02339	gi|502869844|ref|WP_013104820.1|	49.4	154	Fimbrial protein precursor (Pilin)	Bacteria	Unc_Burkholderiales	Thiomonas arsenitoxydans
Seq_26	49847	PROKKA_02340	gi|134139928|gb|ABO55671.1|	44.6	148	Fimbrial protein pilin	Bacteria	Burkholderiaceae	Burkholderia vietnamiensis
Seq_26	49847	PROKKA_02341	gi|189498179|gb|ACE06726.1|	31.6	196	hp Aasi_1435	Bacteria	Amoebophilaceae	Candidatus Amoebophilus asiaticus
Seq_26	49847	PROKKA_02344	gi|2231230|gb|AAB61986.1|	60.5	114	vascular anastomotic upregulated protein	Eukaryota	Canidae	Canis lupus
Seq_26	49847	PROKKA_02346	gi|506310862|ref|WP_015830637.1|	32.4	1108	ATP-dependent exoDNAse subunit alpha	Bacteria	Methylophilaceae	Methylovorus glucosotrophus
Seq_26	49847	PROKKA_02352	gi|253986428|gb|ACT51285.1|	33.2	741	Type IV secretory pathway VirD4 protein-like protein	Bacteria	Methylophilaceae	Methylovorus glucosotrophus
Seq_27	49579	PROKKA_02357	gi|775450774|dbj|BAQ85366.1|	25.9	251	hp	Viruses	Unc_Viruses	uncultured Mediterranean phage uvMED
Seq_27	49579	PROKKA_02366	gi|156838485|ref|XP_001642947.1|	24.3	371	hp Kpol_416p4	Eukaryota	Saccharomycetaceae	Vanderwaltozyma polyspora
Seq_27	49579	PROKKA_02367	gi|775458967|dbj|BAQ92731.1|	35.1	231	hp	Viruses	Unc_Viruses	uncultured Mediterranean phage uvMED
Seq_27	49579	PROKKA_02372	gi|547490943|ref|WP_022100458.1|	38.3	120	peptidase M15	Bacteria	Unc_Proteobacteria	Proteobacteria bacterium CAG:139
Seq_27	49579	PROKKA_02383	gi|497485282|ref|WP_009799480.1|	27.8	176	putative integrase	Bacteria	Bradyrhizobiaceae	Nitrobacter sp. Nb-311A
Seq_27	49579	PROKKA_02386	gi|775450754|dbj|BAQ85346.1|	33.7	424	phage replicative helicase, DnaB family (TIGR03600)	Viruses	Unc_Viruses	uncultured Mediterranean phage uvMED
Seq_27	49579	PROKKA_02394	gi|787059398|dbj|BAR31048.1|	31.7	183	hp	Viruses	Unc_Viruses	uncultured Mediterranean phage uvMED
Seq_27	49579	PROKKA_02395	gi|787065876|dbj|BAR36545.1|	29.8	188	phage/plasmid-like protein TIGR03299 (TIGR03299)	Viruses	Unc_Viruses	uncultured Mediterranean phage uvMED
Seq_28	49257	PROKKA_02410	gi|655454442|ref|WP_028837598.1|	85.5	76	hp	Bacteria	Unc_Proteobacteria	Proteobacteria bacterium JGI 0000113-D06
Seq_28	49257	PROKKA_02411	gi|655442601|ref|WP_028827135.1|	87.6	571	hp	Bacteria	Unc_Proteobacteria	Proteobacteria bacterium JGI 0000113-P07
Seq_28	49257	PROKKA_02412	gi|739056764|ref|WP_036928948.1|	84.9	324	hp, partial	Bacteria	Unc_Proteobacteria	Proteobacteria bacterium JGI 0000113-P07
Seq_28	49257	PROKKA_02413	gi|655442603|ref|WP_028827137.1|	73.1	338	hp	Bacteria	Unc_Proteobacteria	Proteobacteria bacterium JGI 0000113-P07
Seq_28	49257	PROKKA_02414	gi|655442605|ref|WP_028827139.1|	66.9	338	hp	Bacteria	Unc_Proteobacteria	Proteobacteria bacterium JGI 0000113-P07
Seq_28	49257	PROKKA_02415	gi|655442606|ref|WP_028827140.1|	81	358	hp	Bacteria	Unc_Proteobacteria	Proteobacteria bacterium JGI 0000113-P07
Seq_28	49257	PROKKA_02416	gi|655439203|ref|WP_028823839.1|	51.6	277	hp	Bacteria	Unc_Proteobacteria	Proteobacteria bacterium JGI 0000113-P07
Seq_28	49257	PROKKA_02417	gi|655442553|ref|WP_028827087.1|	43.4	249	hp	Bacteria	Unc_Proteobacteria	Proteobacteria bacterium JGI 0000113-P07
Seq_28	49257	PROKKA_02418	gi|739058357|ref|WP_036929875.1|	51.4	111	hp, partial	Bacteria	Unc_Proteobacteria	Proteobacteria bacterium JGI 0000113-P07
Seq_28	49257	PROKKA_02419	gi|653067424|ref|WP_027318633.1|	62.4	101	hp	Bacteria	Unc_Bacteroidetes	Bacteroidetes bacterium SCGC AAA027-G08
Seq_28	49257	PROKKA_02420	gi|787055217|dbj|BAR27625.1|	60.2	123	putative nucleotidyltransferase	Viruses	Unc_Viruses	uncultured Mediterranean phage uvMED
Seq_28	49257	PROKKA_02421	gi|655454403|ref|WP_028837561.1|	65.6	154	hp	Bacteria	Unc_Proteobacteria	Proteobacteria bacterium JGI 0000113-D06
Seq_28	49257	PROKKA_02422	gi|655442609|ref|WP_028827143.1|	55.6	421	hp	Bacteria	Unc_Proteobacteria	Proteobacteria bacterium JGI 0000113-P07
Seq_28	49257	PROKKA_02423	gi|655442610|ref|WP_028827144.1|	37.6	303	hp	Bacteria	Unc_Proteobacteria	Proteobacteria bacterium JGI 0000113-P07
Seq_28	49257	PROKKA_02424	gi|655454623|ref|WP_028837772.1|	34.6	286	hp	Bacteria	Unc_Proteobacteria	Proteobacteria bacterium JGI 0000113-D06
Seq_28	49257	PROKKA_02425	gi|739058052|ref|WP_036929664.1|	46.9	96	hp	Bacteria	Unc_Proteobacteria	Proteobacteria bacterium JGI 0000113-P07
Seq_28	49257	PROKKA_02426	gi|655442612|ref|WP_028827146.1|	37.6	646	hp	Bacteria	Unc_Proteobacteria	Proteobacteria bacterium JGI 0000113-P07
Seq_28	49257	PROKKA_02428	gi|655453858|ref|WP_028837082.1|	33.6	801	hp, partial	Bacteria	Unc_Proteobacteria	Proteobacteria bacterium JGI 0000113-L05
Seq_28	49257	PROKKA_02429	gi|655442303|ref|WP_028826840.1|	61.8	241	hp	Bacteria	Unc_Proteobacteria	Proteobacteria bacterium JGI 0000113-P07
Seq_28	49257	PROKKA_02430	gi|655438558|ref|WP_028823266.1|	54.8	263	hp	Bacteria	Unc_Proteobacteria	Proteobacteria bacterium JGI 0000113-P07
Seq_28	49257	PROKKA_02431	gi|655454147|ref|WP_028837362.1|	77.2	162	MULTISPECIES: hp	Bacteria	Unc_Proteobacteria	Unc_Proteobacteria
Seq_28	49257	PROKKA_02432	gi|655442300|ref|WP_028826837.1|	56	588	hp	Bacteria	Unc_Proteobacteria	Proteobacteria bacterium JGI 0000113-P07
Seq_28	49257	PROKKA_02433	gi|655454149|ref|WP_028837364.1|	36.4	77	hp	Bacteria	Unc_Proteobacteria	Proteobacteria bacterium JGI 0000113-L05
Seq_28	49257	PROKKA_02434	gi|655442551|ref|WP_028827085.1|	36.8	367	hp	Bacteria	Unc_Proteobacteria	Proteobacteria bacterium JGI 0000113-P07
Seq_28	49257	PROKKA_02436	gi|739059339|ref|WP_036930827.1|	73	63	membrane protein, partial	Bacteria	Unc_Proteobacteria	Proteobacteria bacterium JGI 0000113-P07
Seq_28	49257	PROKKA_02437	gi|754483615|ref|WP_041900884.1|	64.5	110	hp	Bacteria	Unc_Marinimicrobia	Marinimicrobia bacterium SCGC AAA160-B08
Seq_28	49257	PROKKA_02438	gi|655442384|ref|WP_028826920.1|	59.2	147	hp	Bacteria	Unc_Proteobacteria	Proteobacteria bacterium JGI 0000113-P07
Seq_28	49257	PROKKA_02439	gi|351675489|gb|EHA58650.1|	51.5	264	hp Syn8016DRAFT_2966	Bacteria	Unc_Chroococcales	Synechococcus sp. WH 8016
Seq_28	49257	PROKKA_02442	gi|665808720|ref|XP_008552694.1|	30.5	982	PREDICTED: dentin sialophosphoprotein-like	Eukaryota	Braconidae	Microplitis demolitor
Seq_28	49257	PROKKA_02445	gi|487909121|ref|WP_001982587.1|	32	650	hp	Bacteria	Bacillaceae	Bacillus cereus
Seq_28	49257	PROKKA_02446	gi|787062260|dbj|BAR33450.1|	31.7	120	phage tail fiber-like protein	Viruses	Unc_Viruses	uncultured Mediterranean phage uvMED
Seq_28	49257	PROKKA_02447	gi|655453095|ref|WP_028836360.1|	60.9	307	hp	Bacteria	Unc_Proteobacteria	Proteobacteria bacterium JGI 0000113-L05
Seq_28	49257	PROKKA_02448	gi|655440501|ref|WP_028825075.1|	46.9	194	hp	Bacteria	Unc_Proteobacteria	Proteobacteria bacterium JGI 0000113-P07
Seq_28	49257	PROKKA_02449	gi|655440500|ref|WP_028825074.1|	56.7	402	hp	Bacteria	Unc_Proteobacteria	Proteobacteria bacterium JGI 0000113-P07
Seq_28	49257	PROKKA_02450	gi|655452678|ref|WP_028836017.1|	42.2	83	hp, partial	Bacteria	Unc_Proteobacteria	Proteobacteria bacterium JGI 0000113-L05
Seq_28	49257	PROKKA_02452	gi|655442285|ref|WP_028826822.1|	57.9	580	hp	Bacteria	Unc_Proteobacteria	Proteobacteria bacterium JGI 0000113-P07
Seq_28	49257	PROKKA_02453	gi|655454605|ref|WP_028837754.1|	41.2	369	hp	Bacteria	Unc_Proteobacteria	Proteobacteria bacterium JGI 0000113-D06
Seq_28	49257	PROKKA_02454	gi|739058359|ref|WP_036929877.1|	69	158	hp, partial	Bacteria	Unc_Proteobacteria	Proteobacteria bacterium JGI 0000113-P07
Seq_28	49257	PROKKA_02455	gi|655454525|ref|WP_028837676.1|	43.9	173	hp	Bacteria	Unc_Proteobacteria	Proteobacteria bacterium JGI 0000113-D06
Seq_29	48760	PROKKA_02456	gi|657935949|ref|WP_029637070.1|	44.3	61	hp	Bacteria	Unc_Actinobacteria	actinobacterium SCGC AAA041-L13
Seq_29	48760	PROKKA_02458	gi|655453138|ref|WP_028836398.1|	51.7	147	MULTISPECIES: hp	Bacteria	Unc_Proteobacteria	Unc_Proteobacteria
Seq_29	48760	PROKKA_02461	gi|775459170|dbj|BAQ92910.1|	65.9	44	hp	Viruses	Unc_Viruses	uncultured Mediterranean phage uvMED
Seq_29	48760	PROKKA_02462	gi|519056004|ref|WP_020211879.1|	56.5	131	hp	Bacteria	Flavobacteriaceae	Flavobacterium rivuli
Seq_29	48760	PROKKA_02464	gi|655442562|ref|WP_028827096.1|	70.1	201	hp	Bacteria	Unc_Proteobacteria	Proteobacteria bacterium JGI 0000113-P07
Seq_29	48760	PROKKA_02466	gi|655453826|ref|WP_028837051.1|	40.2	219	hp	Bacteria	Unc_Proteobacteria	Proteobacteria bacterium JGI 0000113-L05
Seq_29	48760	PROKKA_02467	gi|521078704|ref|WP_020409611.1|	29.8	121	hp	Bacteria	Hahellaceae	Hahella ganghwensis
Seq_29	48760	PROKKA_02468	gi|739059341|ref|WP_036930829.1|	70.6	102	hp, partial	Bacteria	Unc_Proteobacteria	Proteobacteria bacterium JGI 0000113-P07
Seq_29	48760	PROKKA_02469	gi|357542251|gb|AET85011.1|	55.7	158	hp MPXG_00213	Viruses	Phycodnaviridae	Micromonas pusilla virus SP1
Seq_29	48760	PROKKA_02470	gi|357542250|gb|AET85010.1|	56.9	195	transketolase domain-containing protein	Viruses	Phycodnaviridae	Micromonas pusilla virus SP1
Seq_29	48760	PROKKA_02471	gi|655442378|ref|WP_028826914.1|	73.6	330	hp	Bacteria	Unc_Proteobacteria	Proteobacteria bacterium JGI 0000113-P07
Seq_29	48760	PROKKA_02472	gi|739059300|ref|WP_036930788.1|	78	377	hp	Bacteria	Unc_Proteobacteria	Proteobacteria bacterium JGI 0000113-P07
Seq_29	48760	PROKKA_02473	gi|655454117|ref|WP_028837333.1|	71.8	323	GDP-D-mannose dehydratase	Bacteria	Unc_Proteobacteria	Proteobacteria bacterium JGI 0000113-L05
Seq_29	48760	PROKKA_02474	gi|754483629|ref|WP_041900898.1|	54.1	381	hp	Bacteria	Unc_Marinimicrobia	Marinimicrobia bacterium SCGC AAA160-B08
Seq_29	48760	PROKKA_02475	gi|403369615|gb|EJY84657.1|	42.8	271	GDP-keto-6-deoxymannnose 3,5-epimerase/4-reductase	Eukaryota	Oxytrichidae	Oxytricha trifallax
Seq_29	48760	PROKKA_02476	gi|655442520|ref|WP_028827055.1|	28.2	206	hp	Bacteria	Unc_Proteobacteria	Proteobacteria bacterium JGI 0000113-P07
Seq_29	48760	PROKKA_02477	gi|488964548|ref|WP_002875572.1|	44.2	104	hp	Bacteria	Campylobacteraceae	Campylobacter jejuni
Seq_29	48760	PROKKA_02478	gi|739059413|ref|WP_036930901.1|	50.2	213	hp, partial	Bacteria	Unc_Proteobacteria	Proteobacteria bacterium JGI 0000113-P07
Seq_29	48760	PROKKA_02479	gi|655442522|ref|WP_028827057.1|	42	224	hp	Bacteria	Unc_Proteobacteria	Proteobacteria bacterium JGI 0000113-P07
Seq_29	48760	PROKKA_02480	gi|518428972|ref|WP_019599179.1|	35.3	170	3-deoxy-manno-octulosonate-8-phosphatase	Bacteria	Cytophagaceae	Rhodonellum psychrophilum
Seq_29	48760	PROKKA_02481	gi|406996362|gb|EKE14751.1|	57.6	158	hp ACD_12C00312G0008	Bacteria	Unc_Bacteria	uncultured bacterium
Seq_29	48760	PROKKA_02482	gi|357542250|gb|AET85010.1|	50.5	198	transketolase domain-containing protein	Viruses	Phycodnaviridae	Micromonas pusilla virus SP1
Seq_29	48760	PROKKA_02483	gi|787064137|dbj|BAR35050.1|	51.1	141	hp	Viruses	Unc_Viruses	uncultured Mediterranean phage uvMED
Seq_29	48760	PROKKA_02484	gi|406985989|gb|EKE06679.1|	39.5	276	glycosyl transferase family 11	Bacteria	Unc_Bacteria	uncultured bacterium
Seq_29	48760	PROKKA_02485	gi|787064141|dbj|BAR35054.1|	38.1	333	hp	Viruses	Unc_Viruses	uncultured Mediterranean phage uvMED
Seq_29	48760	PROKKA_02486	gi|655442541|ref|WP_028827075.1|	58.1	215	hp	Bacteria	Unc_Proteobacteria	Proteobacteria bacterium JGI 0000113-P07
Seq_29	48760	PROKKA_02488	gi|661305711|ref|WP_029998157.1|	46.2	275	hp, partial	Bacteria	Unc_Marinimicrobia	Marinimicrobia bacterium SCGC AAA003-L08
Seq_29	48760	PROKKA_02489	gi|655441381|ref|WP_028825932.1|	61.7	154	hp	Bacteria	Unc_Proteobacteria	Proteobacteria bacterium JGI 0000113-P07
Seq_29	48760	PROKKA_02490	gi|655454655|ref|WP_028837804.1|	55	424	hp	Bacteria	Unc_Proteobacteria	Proteobacteria bacterium JGI 0000113-D06
Seq_29	48760	PROKKA_02491	gi|655454654|ref|WP_028837803.1|	61.8	479	hp	Bacteria	Unc_Proteobacteria	Proteobacteria bacterium JGI 0000113-D06
Seq_29	48760	PROKKA_02492	gi|655454653|ref|WP_028837802.1|	79	62	hp	Bacteria	Unc_Proteobacteria	Proteobacteria bacterium JGI 0000113-D06
Seq_29	48760	PROKKA_02493	gi|655442567|ref|WP_028827101.1|	55.6	284	hp	Bacteria	Unc_Proteobacteria	Proteobacteria bacterium JGI 0000113-P07
Seq_29	48760	PROKKA_02494	gi|655442568|ref|WP_028827102.1|	73	111	hp	Bacteria	Unc_Proteobacteria	Proteobacteria bacterium JGI 0000113-P07
Seq_29	48760	PROKKA_02495	gi|655442569|ref|WP_028827103.1|	53.4	73	hp	Bacteria	Unc_Proteobacteria	Proteobacteria bacterium JGI 0000113-P07
Seq_29	48760	PROKKA_02496	gi|655440312|ref|WP_028824892.1|	52.4	105	hp	Bacteria	Unc_Proteobacteria	Proteobacteria bacterium JGI 0000113-P07
Seq_29	48760	PROKKA_02497	gi|655441371|ref|WP_028825922.1|	58.1	74	hp	Bacteria	Unc_Proteobacteria	Proteobacteria bacterium JGI 0000113-P07
Seq_29	48760	PROKKA_02498	gi|655441370|ref|WP_028825921.1|	63.8	301	hp	Bacteria	Unc_Proteobacteria	Proteobacteria bacterium JGI 0000113-P07
Seq_29	48760	PROKKA_02499	gi|655440314|ref|WP_028824894.1|	62.1	87	hp	Bacteria	Unc_Proteobacteria	Proteobacteria bacterium JGI 0000113-P07
Seq_29	48760	PROKKA_02500	gi|655440315|ref|WP_028824895.1|	70.4	540	molecular chaperone GroEL	Bacteria	Unc_Proteobacteria	Proteobacteria bacterium JGI 0000113-P07
Seq_29	48760	PROKKA_02501	gi|739059439|ref|WP_036930927.1|	73.4	94	hp, partial	Bacteria	Unc_Proteobacteria	Proteobacteria bacterium JGI 0000113-P07
Seq_29	48760	PROKKA_02503	gi|655441358|ref|WP_028825909.1|	61.4	140	hp	Bacteria	Unc_Proteobacteria	Proteobacteria bacterium JGI 0000113-P07
Seq_29	48760	PROKKA_02505	gi|739059430|ref|WP_036930918.1|	49.2	240	hp	Bacteria	Unc_Proteobacteria	Proteobacteria bacterium JGI 0000113-P07
Seq_29	48760	PROKKA_02506	gi|655454644|ref|WP_028837793.1|	66	321	hp	Bacteria	Unc_Proteobacteria	Proteobacteria bacterium JGI 0000113-D06
Seq_29	48760	PROKKA_02507	gi|739059425|ref|WP_036930913.1|	73.6	125	hp	Bacteria	Unc_Proteobacteria	Proteobacteria bacterium JGI 0000113-P07
Seq_29	48760	PROKKA_02508	gi|655440334|ref|WP_028824914.1|	50.8	59	hp	Bacteria	Unc_Proteobacteria	Proteobacteria bacterium JGI 0000113-P07
Seq_29	48760	PROKKA_02510	gi|735017507|gb|KHO51483.1|	35.7	297	ADP-L-glycero-D-mannoheptose-6-epimerase	Archaea	Unc_Archaea	archaeon GW2011_AR11
Seq_29	48760	PROKKA_02512	gi|655442801|ref|WP_028827332.1|	61.1	393	aminotransferase DegT	Bacteria	Unc_Proteobacteria	Proteobacteria bacterium JGI 0000113-P07
Seq_29	48760	PROKKA_02513	gi|655442579|ref|WP_028827113.1|	66.7	567	hp	Bacteria	Unc_Proteobacteria	Proteobacteria bacterium JGI 0000113-P07
Seq_29	48760	PROKKA_02514	gi|655440322|ref|WP_028824902.1|	80.2	162	hp	Bacteria	Unc_Proteobacteria	Proteobacteria bacterium JGI 0000113-P07
Seq_29	48760	PROKKA_02515	gi|498003211|ref|WP_010317367.1|	34.2	117	phosphoribosyltransferase	Bacteria	Unc_Chroococcales	Synechococcus sp. CB0205
Seq_29	48760	PROKKA_02516	gi|655442580|ref|WP_028827114.1|	91.3	231	GTP cyclohydrolase	Bacteria	Unc_Proteobacteria	Proteobacteria bacterium JGI 0000113-P07
Seq_29	48760	PROKKA_02517	gi|655440324|ref|WP_028824904.1|	85	260	hp	Bacteria	Unc_Proteobacteria	Proteobacteria bacterium JGI 0000113-P07
Seq_29	48760	PROKKA_02518	gi|655440325|ref|WP_028824905.1|	86.4	154	hp	Bacteria	Unc_Proteobacteria	Proteobacteria bacterium JGI 0000113-P07
Seq_29	48760	PROKKA_02519	gi|655441351|ref|WP_028825902.1|	54.7	75	hp	Bacteria	Unc_Proteobacteria	Proteobacteria bacterium JGI 0000113-P07
Seq_29	48760	PROKKA_02520	gi|655442782|ref|WP_028827313.1|	53.8	52	hp	Bacteria	Unc_Proteobacteria	Proteobacteria bacterium JGI 0000113-P07
Seq_29	48760	PROKKA_02521	gi|655454678|ref|WP_028837827.1|	61.3	62	hp	Bacteria	Unc_Proteobacteria	Proteobacteria bacterium JGI 0000113-D06
Seq_29	48760	PROKKA_02522	gi|655442588|ref|WP_028827122.1|	75.5	261	hp	Bacteria	Unc_Proteobacteria	Proteobacteria bacterium JGI 0000113-P07
Seq_29	48760	PROKKA_02523	gi|655440329|ref|WP_028824909.1|	73.3	262	hp	Bacteria	Unc_Proteobacteria	Proteobacteria bacterium JGI 0000113-P07
Seq_29	48760	PROKKA_02526	gi|655440336|ref|WP_028824916.1|	50.5	319	hp	Bacteria	Unc_Proteobacteria	Proteobacteria bacterium JGI 0000113-P07
Seq_29	48760	PROKKA_02527	gi|655454390|ref|WP_028837548.1|	72.3	155	hp	Bacteria	Unc_Proteobacteria	Proteobacteria bacterium JGI 0000113-D06
Seq_29	48760	PROKKA_02528	gi|655440342|ref|WP_028824922.1|	69.5	82	hp	Bacteria	Unc_Proteobacteria	Proteobacteria bacterium JGI 0000113-P07
Seq_31	47902	PROKKA_02588	gi|787052647|dbj|BAR25508.1|	89.1	46	fiber Ig/hemolysin	Viruses	Unc_Viruses	uncultured Mediterranean phage uvMED
Seq_31	47902	PROKKA_02589	gi|518994562|ref|WP_020150437.1|	33.3	120	hp	Bacteria	Unc_Verrucomicrobia	Verrucomicrobia bacterium SCGC AAA164-M04
Seq_31	47902	PROKKA_02592	gi|518927986|ref|WP_020083861.1|	79.5	88	hp	Bacteria	Unc_Gammaproteobacteria	gamma proteobacterium SCGC AAA160-D02
Seq_31	47902	PROKKA_02595	gi|757620239|ref|WP_042864071.1|	45.1	71	hp	Bacteria	Aeromonadaceae	Aeromonas hydrophila
Seq_31	47902	PROKKA_02596	gi|775459031|dbj|BAQ92790.1|	53	132	N-acetylmuramoyl-L-alanine amidase	Viruses	Unc_Viruses	uncultured Mediterranean phage uvMED
Seq_31	47902	PROKKA_02600	gi|655453051|ref|WP_028836320.1|	35.3	388	hp	Bacteria	Unc_Proteobacteria	Proteobacteria bacterium JGI 0000113-L05
Seq_31	47902	PROKKA_02601	gi|518994555|ref|WP_020150430.1|	54.2	441	hp	Bacteria	Unc_Verrucomicrobia	Verrucomicrobia bacterium SCGC AAA164-M04
Seq_31	47902	PROKKA_02602	gi|655440003|ref|WP_028824594.1|	26.8	257	hp	Bacteria	Unc_Proteobacteria	Proteobacteria bacterium JGI 0000113-P07
Seq_31	47902	PROKKA_02603	gi|518994552|ref|WP_020150427.1|	38.3	256	hp	Bacteria	Unc_Verrucomicrobia	Verrucomicrobia bacterium SCGC AAA164-M04
Seq_31	47902	PROKKA_02604	gi|518994551|ref|WP_020150426.1|	50.7	274	hp	Bacteria	Unc_Verrucomicrobia	Verrucomicrobia bacterium SCGC AAA164-M04
Seq_31	47902	PROKKA_02605	gi|518994550|ref|WP_020150425.1|	26.9	824	hp	Bacteria	Unc_Verrucomicrobia	Verrucomicrobia bacterium SCGC AAA164-M04
Seq_31	47902	PROKKA_02608	gi|525346694|gb|AGR50605.1|	18.1	946	merozoite surface protein 3, partial	Eukaryota	Plasmodiidae	Plasmodium vivax
Seq_31	47902	PROKKA_02609	gi|655442919|ref|WP_028827446.1|	31.3	115	hp	Bacteria	Unc_Proteobacteria	Proteobacteria bacterium JGI 0000113-P07
Seq_31	47902	PROKKA_02617	gi|399528435|ref|YP_006560356.1|	58.9	236	hp P12024S_16	Viruses	Unc_Viruses	Persicivirga phage P12024S
Seq_31	47902	PROKKA_02620	gi|518995226|ref|WP_020151101.1|	44.4	153	hp	Bacteria	Unc_Verrucomicrobia	Verrucomicrobia bacterium SCGC AAA164-M04
Seq_31	47902	PROKKA_02621	gi|655452998|ref|WP_028836272.1|	58.9	548	hp	Bacteria	Unc_Proteobacteria	Proteobacteria bacterium JGI 0000113-L05
Seq_31	47902	PROKKA_02630	gi|775458727|dbj|BAQ92513.1|	34.3	210	nuclease	Viruses	Unc_Viruses	uncultured Mediterranean phage uvMED
Seq_31	47902	PROKKA_02631	gi|655439357|ref|WP_028823983.1|	51.6	192	hp	Bacteria	Unc_Proteobacteria	Proteobacteria bacterium JGI 0000113-P07
Seq_31	47902	PROKKA_02646	gi|584452483|emb|CDM57387.1|	33.4	287	ATP-dependent Clp protease	Bacteria	Rhizobiaceae	Rhizobium sp. LPU83
Seq_32	47657	PROKKA_02654	gi|514050843|ref|YP_008125616.1|	38.9	180	structural protein	Viruses	Myoviridae	Synechococcus phage S-CAM8
Seq_32	47657	PROKKA_02656	gi|769909826|ref|WP_045044592.1|	49.3	67	hp	Bacteria	Vibrionaceae	Photobacterium kishitanii
Seq_32	47657	PROKKA_02658	gi|787063133|dbj|BAR34195.1|	32.9	243	hp	Viruses	Unc_Viruses	uncultured Mediterranean phage uvMED
Seq_32	47657	PROKKA_02659	gi|655453378|ref|WP_028836621.1|	50.6	170	hp	Bacteria	Unc_Proteobacteria	Proteobacteria bacterium JGI 0000113-L05
Seq_32	47657	PROKKA_02660	gi|658568470|ref|WP_029748536.1|	30.3	241	hp	Bacteria	Unc_Marinimicrobia	Marinimicrobia bacterium JGI 0000113-D11
Seq_32	47657	PROKKA_02661	gi|655453376|ref|WP_028836619.1|	50	146	hp	Bacteria	Unc_Proteobacteria	Proteobacteria bacterium JGI 0000113-L05
Seq_32	47657	PROKKA_02662	gi|658568465|ref|WP_029748534.1|	44	109	hp	Bacteria	Unc_Marinimicrobia	Marinimicrobia bacterium JGI 0000113-D11
Seq_32	47657	PROKKA_02663	gi|655453374|ref|WP_028836617.1|	59.6	57	hp	Bacteria	Unc_Proteobacteria	Proteobacteria bacterium JGI 0000113-L05
Seq_32	47657	PROKKA_02664	gi|655452882|ref|WP_028836172.1|	37.3	185	hp	Bacteria	Unc_Proteobacteria	Proteobacteria bacterium JGI 0000113-L05
Seq_32	47657	PROKKA_02669	gi|518925265|ref|WP_020081140.1|	67.1	76	hp	Bacteria	Flavobacteriaceae	Flavobacterium sp. SCGC AAA160-P02
Seq_32	47657	PROKKA_02670	gi|518927986|ref|WP_020083861.1|	88.3	94	hp	Bacteria	Unc_Gammaproteobacteria	gamma proteobacterium SCGC AAA160-D02
Seq_32	47657	PROKKA_02671	gi|754460061|ref|WP_041878009.1|	46.9	196	hp	Bacteria	Unc_Verrucomicrobia	Verrucomicrobia bacterium SCGC AAA164-O14
Seq_32	47657	PROKKA_02672	gi|655438710|ref|WP_028823397.1|	75.8	99	hp	Bacteria	Unc_Proteobacteria	Proteobacteria bacterium JGI 0000113-P07
Seq_32	47657	PROKKA_02673	gi|460042580|ref|YP_007518010.1|	57.9	195	hp	Viruses	Myoviridae	Pelagibacter phage HTVC008M
Seq_32	47657	PROKKA_02675	gi|655447403|ref|WP_028831115.1|	77.8	432	hp	Bacteria	Unc_Proteobacteria	Proteobacteria bacterium JGI 0000113-E04
Seq_32	47657	PROKKA_02676	gi|751186477|gb|AJF40909.1|	43	114	hp SBVP3_00142	Viruses	Siphoviridae	Vibrio phage phi 3
Seq_32	47657	PROKKA_02677	gi|410491174|ref|YP_006906396.1|	40	395	portal protein	Viruses	Siphoviridae	Pectobacterium phage My1
Seq_32	47657	PROKKA_02679	gi|46401879|ref|YP_006978.1|	47.9	167	putative prohead protease	Viruses	Siphoviridae	Escherichia phage T5
Seq_32	47657	PROKKA_02682	gi|422937767|ref|YP_007007970.1|	37.1	151	hp pVp-1_0147	Viruses	Siphoviridae	Vibrio phage pVp-1
Seq_32	47657	PROKKA_02683	gi|422937768|ref|YP_007007971.1|	27.7	408	major tail protein	Viruses	Siphoviridae	Vibrio phage pVp-1
Seq_32	47657	PROKKA_02686	gi|655440825|ref|WP_028825389.1|	41.1	421	hp	Bacteria	Unc_Proteobacteria	Proteobacteria bacterium JGI 0000113-P07
Seq_32	47657	PROKKA_02687	gi|739058604|ref|WP_036930099.1|	43.5	85	hp, partial	Bacteria	Unc_Proteobacteria	Proteobacteria bacterium JGI 0000113-P07
Seq_32	47657	PROKKA_02688	gi|787058836|dbj|BAR30628.1|	34.2	187	phage minor tail protein L (TIGR01600)	Viruses	Unc_Viruses	uncultured Mediterranean phage uvMED
Seq_32	47657	PROKKA_02689	gi|657065750|ref|WP_029307782.1|	33.6	223	MULTISPECIES: peptidase P60	Bacteria	Burkholderiaceae	Unc_Cupriavidus
Seq_32	47657	PROKKA_02690	gi|640714957|ref|WP_025138209.1|	30.2	205	phage tail assembly protein	Bacteria	Alcaligenaceae	Achromobacter sp. DH1f
Seq_32	47657	PROKKA_02691	gi|589398683|gb|EXG83409.1|	53.3	673	protein with collagen triple helix repeats	Bacteria	Clostridiaceae	Clostridium sp. ASBs410
Seq_32	47657	PROKKA_02692	gi|655440831|ref|WP_028825395.1|	39.1	128	hp	Bacteria	Unc_Proteobacteria	Proteobacteria bacterium JGI 0000113-P07
Seq_32	47657	PROKKA_02693	gi|775450611|dbj|BAQ85219.1|	27.4	616	filamentous hemagglutinin	Viruses	Unc_Viruses	uncultured Mediterranean phage uvMED
Seq_32	47657	PROKKA_02696	gi|655440841|ref|WP_028825405.1|	78	318	ribonucleotide-diphosphate reductase subunit beta	Bacteria	Unc_Proteobacteria	Proteobacteria bacterium JGI 0000113-P07
Seq_32	47657	PROKKA_02697	gi|493638228|ref|WP_006589986.1|	38.3	81	thioredoxin	Bacteria	Bartonellaceae	Bartonella birtlesii
Seq_32	47657	PROKKA_02698	gi|739058601|ref|WP_036930096.1|	73.8	390	ribonucleotide-diphosphate reductase subunit alpha	Bacteria	Unc_Proteobacteria	Proteobacteria bacterium JGI 0000113-P07
Seq_33	45965	PROKKA_02700	gi|503259806|ref|WP_013494467.1|	52	346	ATP-binding protein	Bacteria	Clostridiales Family XVII. Incertae Sedis	Thermaerobacter marianensis
Seq_33	45965	PROKKA_02701	gi|577000608|emb|CDH46956.1|	34	459	conserved hp	Bacteria	Competibacteraceae	Candidatus Contendobacter odensis
Seq_33	45965	PROKKA_02702	gi|787052646|dbj|BAR25507.1|	60.4	230	hp	Viruses	Unc_Viruses	uncultured Mediterranean phage uvMED
Seq_33	45965	PROKKA_02703	gi|775458717|dbj|BAQ92503.1|	60.9	361	putative carbohydrate-binding module	Viruses	Unc_Viruses	uncultured Mediterranean phage uvMED
Seq_33	45965	PROKKA_02705	gi|775460253|dbj|BAQ93884.1|	63.8	80	hp	Viruses	Unc_Viruses	uncultured Mediterranean phage uvMED
Seq_33	45965	PROKKA_02706	gi|676277718|gb|KFO31831.1|	26.3	228	Paternally-expressed gene 3 protein	Eukaryota	Bathyergidae	Fukomys damarensis
Seq_33	45965	PROKKA_02708	gi|736408156|ref|WP_034430902.1|	42.9	329	hp	Bacteria	Competibacteraceae	Candidatus Contendobacter odensis
Seq_33	45965	PROKKA_02712	gi|775449516|dbj|BAQ84218.1|	34.4	308	hp	Viruses	Unc_Viruses	uncultured Mediterranean phage uvMED
Seq_33	45965	PROKKA_02714	gi|738873642|ref|WP_036761749.1|	67.2	61	tail protein	Bacteria	Rhodobacteraceae	Paracoccus yeei
Seq_33	45965	PROKKA_02715	gi|739059580|ref|WP_036931064.1|	50.5	210	hp	Bacteria	Unc_Proteobacteria	Proteobacteria bacterium JGI 0000113-P07
Seq_33	45965	PROKKA_02717	gi|496460372|ref|WP_009169217.1|	33.7	258	hp	Bacteria	Clostridiaceae	Clostridium sp. DL-VIII
Seq_33	45965	PROKKA_02718	gi|308516919|emb|CBW47024.1|	36.8	114	hp	Viruses	Podoviridae	Roseovarius sp. 217 phage 1
Seq_33	45965	PROKKA_02719	gi|775454081|dbj|BAQ88329.1|	29.3	841	putative Endo-N-acetylneuraminidase	Viruses	Unc_Viruses	uncultured Mediterranean phage uvMED
Seq_33	45965	PROKKA_02720	gi|734693886|ref|WP_034088909.1|	27.4	482	hp	Bacteria	Streptomycetaceae	Streptacidiphilus albus
Seq_33	45965	PROKKA_02723	gi|775449520|dbj|BAQ84222.1|	35.1	191	phage minor tail protein L	Viruses	Unc_Viruses	uncultured Mediterranean phage uvMED
Seq_33	45965	PROKKA_02724	gi|391218461|gb|EIP96881.1|	36.1	685	hp OpiT1DRAFT_01308	Bacteria	Opitutaceae	Opitutaceae bacterium TAV1
Seq_33	45965	PROKKA_02725	gi|750572559|ref|WP_040854428.1|	60	60	hp	Bacteria	Phyllobacteriaceae	Phyllobacterium sp. YR531
Seq_33	45965	PROKKA_02733	gi|705244813|gb|AIW56744.1|	28.9	554	DNA primase	Viruses	Unc_Viruses	uncultured virus
Seq_33	45965	PROKKA_02734	gi|738318856|ref|WP_036271850.1|	56.3	396	DNA methyltransferase, partial	Bacteria	Rhodocyclaceae	Methyloversatilis sp. FAM1
Seq_33	45965	PROKKA_02735	gi|149408172|ref|YP_001294606.1|	47.6	624	hp ORF013	Viruses	Unc_Viruses	Pseudomonas phage PA11
Seq_33	45965	PROKKA_02738	gi|325171258|ref|YP_004251230.1|	29.9	254	putative exonuclease	Viruses	Podoviridae	Vibrio phage ICP2
Seq_33	45965	PROKKA_02739	gi|333798274|ref|YP_004508547.1|	44.2	104	hypothetical cyanophage protein	Viruses	Myoviridae	Synechococcus phage S-CRM01
Seq_33	45965	PROKKA_02741	gi|775460495|dbj|BAQ94105.1|	47.2	72	hp	Viruses	Unc_Viruses	uncultured Mediterranean phage uvMED
Seq_33	45965	PROKKA_02745	gi|655441042|ref|WP_028825600.1|	50.4	131	hp	Bacteria	Unc_Proteobacteria	Proteobacteria bacterium JGI 0000113-P07
Seq_33	45965	PROKKA_02746	gi|705244876|gb|AIW56776.1|	74.2	633	adenosylcobalamin-dependent ribonucleoside-triphosphate reductase	Viruses	Unc_Viruses	uncultured virus
Seq_33	45965	PROKKA_02747	gi|399528872|ref|YP_006560919.1|	63.6	118	phosphate starvation-inducible protein	Viruses	Unc_Caudovirales	Celeribacter phage P12053L
Seq_34	45608	PROKKA_02749	gi|655438558|ref|WP_028823266.1|	55.8	265	hp	Bacteria	Unc_Proteobacteria	Proteobacteria bacterium JGI 0000113-P07
Seq_34	45608	PROKKA_02750	gi|655438630|ref|WP_028823328.1|	53.3	90	hp	Bacteria	Unc_Proteobacteria	Proteobacteria bacterium JGI 0000113-P07
Seq_34	45608	PROKKA_02754	gi|775459170|dbj|BAQ92910.1|	63.6	44	hp	Viruses	Unc_Viruses	uncultured Mediterranean phage uvMED
Seq_34	45608	PROKKA_02755	gi|670480700|ref|WP_031429053.1|	45.5	167	hp	Bacteria	Flavobacteriaceae	Leeuwenhoekiella sp. MAR_2009_132
Seq_34	45608	PROKKA_02757	gi|655442562|ref|WP_028827096.1|	63.4	205	hp	Bacteria	Unc_Proteobacteria	Proteobacteria bacterium JGI 0000113-P07
Seq_34	45608	PROKKA_02758	gi|739059427|ref|WP_036930915.1|	45.8	83	hp	Bacteria	Unc_Proteobacteria	Proteobacteria bacterium JGI 0000113-P07
Seq_34	45608	PROKKA_02760	gi|655440891|ref|WP_028825453.1|	71.3	432	hp	Bacteria	Unc_Proteobacteria	Proteobacteria bacterium JGI 0000113-P07
Seq_34	45608	PROKKA_02761	gi|787064132|dbj|BAR35045.1|	37.5	395	putative glycosyltransferase	Viruses	Unc_Viruses	uncultured Mediterranean phage uvMED
Seq_34	45608	PROKKA_02762	gi|787064141|dbj|BAR35054.1|	38	334	hp	Viruses	Unc_Viruses	uncultured Mediterranean phage uvMED
Seq_34	45608	PROKKA_02763	gi|787064134|dbj|BAR35047.1|	67.9	324	putative GDP-D-mannose dehydratase	Viruses	Unc_Viruses	uncultured Mediterranean phage uvMED
Seq_34	45608	PROKKA_02764	gi|787064135|dbj|BAR35048.1|	68.4	196	DegT/DnrJ/EryC1/StrS aminotransferase family protein	Viruses	Unc_Viruses	uncultured Mediterranean phage uvMED
Seq_34	45608	PROKKA_02765	gi|560890569|ref|WP_023648178.1|	36.3	157	phosphoribosylglycinamide formyltransferase	Bacteria	Unc_Alphaproteobacteria	Candidatus Pelagibacter ubique
Seq_34	45608	PROKKA_02767	gi|787064140|dbj|BAR35053.1|	63.5	137	hp	Viruses	Unc_Viruses	uncultured Mediterranean phage uvMED
Seq_34	45608	PROKKA_02768	gi|516679337|ref|WP_018037837.1|	38.7	217	hp	Bacteria	Unc_Alphaproteobacteria	alpha proteobacterium SCGC AB-629-F11
Seq_34	45608	PROKKA_02769	gi|326781938|ref|YP_004322340.1|	35	257	putative transferase	Viruses	Myoviridae	Synechococcus phage S-SM2
Seq_34	45608	PROKKA_02770	gi|730196751|gb|KHJ38156.1|	58.6	128	glycerol-3-phosphate cytidylyltransferase	Bacteria	Sphingobacteriaceae	Pedobacter glucosidilyticus
Seq_34	45608	PROKKA_02771	gi|695403990|ref|WP_032557487.1|	48.2	137	hp, partial	Bacteria	Prochlorococcaceae	Prochlorococcus sp. scB245a_521B10
Seq_34	45608	PROKKA_02772	gi|805355061|gb|AKB35132.1|	33.3	384	Bacillosamine/Legionaminic acid biosynthesis aminotransferase PglE	Archaea	Methanosarcinaceae	Methanosarcina siciliae
Seq_34	45608	PROKKA_02773	gi|657938966|ref|WP_029640064.1|	26.3	266	oxidoreductase	Bacteria	Unc_Alphaproteobacteria	alpha proteobacterium Mf 1.05b.01
Seq_34	45608	PROKKA_02774	gi|757603300|ref|WP_042850744.1|	30.5	331	hp	Bacteria	Prochlorococcaceae	Prochlorococcus sp. MIT 0604
Seq_34	45608	PROKKA_02775	gi|750195967|ref|WP_040500041.1|	46	113	acetyltransferase	Bacteria	Helicobacteraceae	Helicobacter pullorum
Seq_34	45608	PROKKA_02777	gi|648643890|ref|WP_026335641.1|	35.3	320	NAD-dependent epimerase	Bacteria	Acidobacteriaceae	Acidobacteriaceae bacterium KBS 83
Seq_34	45608	PROKKA_02779	gi|503460034|ref|WP_013694695.1|	63.3	139	UDP-3-O-(3-hydroxymyristoyl) glucosamine N-acyltransferase	Bacteria	Unc_Alphaproteobacteria	Candidatus Pelagibacter sp. IMCC9063
Seq_34	45608	PROKKA_02780	gi|655454367|ref|WP_028837527.1|	80.9	94	hp	Bacteria	Unc_Proteobacteria	Proteobacteria bacterium JGI 0000113-D06
Seq_34	45608	PROKKA_02781	gi|655454657|ref|WP_028837806.1|	56.5	207	hp	Bacteria	Unc_Proteobacteria	Proteobacteria bacterium JGI 0000113-D06
Seq_34	45608	PROKKA_02782	gi|655441381|ref|WP_028825932.1|	56.2	153	hp	Bacteria	Unc_Proteobacteria	Proteobacteria bacterium JGI 0000113-P07
Seq_34	45608	PROKKA_02783	gi|655454364|ref|WP_028837524.1|	56.3	439	hp	Bacteria	Unc_Proteobacteria	Proteobacteria bacterium JGI 0000113-D06
Seq_34	45608	PROKKA_02784	gi|655454654|ref|WP_028837803.1|	61.1	478	hp	Bacteria	Unc_Proteobacteria	Proteobacteria bacterium JGI 0000113-D06
Seq_34	45608	PROKKA_02785	gi|655454653|ref|WP_028837802.1|	82.3	62	hp	Bacteria	Unc_Proteobacteria	Proteobacteria bacterium JGI 0000113-D06
Seq_34	45608	PROKKA_02786	gi|739058865|ref|WP_036930357.1|	51.3	265	hp	Bacteria	Unc_Proteobacteria	Proteobacteria bacterium JGI 0000113-P07
Seq_34	45608	PROKKA_02787	gi|655442568|ref|WP_028827102.1|	74.3	109	hp	Bacteria	Unc_Proteobacteria	Proteobacteria bacterium JGI 0000113-P07
Seq_34	45608	PROKKA_02788	gi|655442569|ref|WP_028827103.1|	53.4	73	hp	Bacteria	Unc_Proteobacteria	Proteobacteria bacterium JGI 0000113-P07
Seq_34	45608	PROKKA_02789	gi|787058620|dbj|BAR30445.1|	39.9	143	methyltransferase, FkbM family (fkbM_fam)	Viruses	Unc_Viruses	uncultured Mediterranean phage uvMED
Seq_34	45608	PROKKA_02790	gi|655454651|ref|WP_028837800.1|	51.5	136	hp	Bacteria	Unc_Proteobacteria	Proteobacteria bacterium JGI 0000113-D06
Seq_34	45608	PROKKA_02791	gi|655442571|ref|WP_028827105.1|	54.9	71	hp	Bacteria	Unc_Proteobacteria	Proteobacteria bacterium JGI 0000113-P07
Seq_34	45608	PROKKA_02792	gi|655441370|ref|WP_028825921.1|	65.7	297	hp	Bacteria	Unc_Proteobacteria	Proteobacteria bacterium JGI 0000113-P07
Seq_34	45608	PROKKA_02793	gi|655440314|ref|WP_028824894.1|	62.1	87	hp	Bacteria	Unc_Proteobacteria	Proteobacteria bacterium JGI 0000113-P07
Seq_34	45608	PROKKA_02794	gi|655440315|ref|WP_028824895.1|	71.8	542	molecular chaperone GroEL	Bacteria	Unc_Proteobacteria	Proteobacteria bacterium JGI 0000113-P07
Seq_34	45608	PROKKA_02795	gi|739059439|ref|WP_036930927.1|	71.3	94	hp, partial	Bacteria	Unc_Proteobacteria	Proteobacteria bacterium JGI 0000113-P07
Seq_34	45608	PROKKA_02797	gi|655441358|ref|WP_028825909.1|	61.4	140	hp	Bacteria	Unc_Proteobacteria	Proteobacteria bacterium JGI 0000113-P07
Seq_34	45608	PROKKA_02798	gi|655454645|ref|WP_028837794.1|	50.2	243	hp	Bacteria	Unc_Proteobacteria	Proteobacteria bacterium JGI 0000113-D06
Seq_34	45608	PROKKA_02799	gi|655454644|ref|WP_028837793.1|	68.8	314	hp	Bacteria	Unc_Proteobacteria	Proteobacteria bacterium JGI 0000113-D06
Seq_34	45608	PROKKA_02800	gi|655440320|ref|WP_028824900.1|	49.1	226	hp	Bacteria	Unc_Proteobacteria	Proteobacteria bacterium JGI 0000113-P07
Seq_34	45608	PROKKA_02801	gi|655442784|ref|WP_028827315.1|	42	88	hp	Bacteria	Unc_Proteobacteria	Proteobacteria bacterium JGI 0000113-P07
Seq_34	45608	PROKKA_02802	gi|655442548|ref|WP_028827082.1|	48.5	274	hp	Bacteria	Unc_Proteobacteria	Proteobacteria bacterium JGI 0000113-P07
Seq_34	45608	PROKKA_02803	gi|757167073|ref|WP_042721161.1|	63	108	mannose-6-phosphate isomerase	Bacteria	Flavobacteriaceae	Flavobacterium sp. B17
Seq_34	45608	PROKKA_02805	gi|655442579|ref|WP_028827113.1|	67.5	567	hp	Bacteria	Unc_Proteobacteria	Proteobacteria bacterium JGI 0000113-P07
Seq_34	45608	PROKKA_02806	gi|655440322|ref|WP_028824902.1|	84.4	160	hp	Bacteria	Unc_Proteobacteria	Proteobacteria bacterium JGI 0000113-P07
Seq_34	45608	PROKKA_02807	gi|695314637|ref|WP_032514459.1|	37.5	112	phosphoribosyltransferase	Bacteria	Prochlorococcaceae	Prochlorococcus marinus
Seq_34	45608	PROKKA_02808	gi|655442580|ref|WP_028827114.1|	88.1	227	GTP cyclohydrolase	Bacteria	Unc_Proteobacteria	Proteobacteria bacterium JGI 0000113-P07
Seq_34	45608	PROKKA_02809	gi|497822583|ref|WP_010136739.1|	53.3	167	flavodoxin	Bacteria	Flavobacteriaceae	Flavobacteriaceae bacterium S85
Seq_34	45608	PROKKA_02810	gi|655440324|ref|WP_028824904.1|	83.5	260	hp	Bacteria	Unc_Proteobacteria	Proteobacteria bacterium JGI 0000113-P07
Seq_34	45608	PROKKA_02811	gi|655440325|ref|WP_028824905.1|	87.7	154	hp	Bacteria	Unc_Proteobacteria	Proteobacteria bacterium JGI 0000113-P07
Seq_34	45608	PROKKA_02812	gi|655442585|ref|WP_028827119.1|	54.9	82	hp	Bacteria	Unc_Proteobacteria	Proteobacteria bacterium JGI 0000113-P07
Seq_34	45608	PROKKA_02813	gi|655440327|ref|WP_028824907.1|	64.6	65	hp	Bacteria	Unc_Proteobacteria	Proteobacteria bacterium JGI 0000113-P07
Seq_34	45608	PROKKA_02814	gi|503521385|ref|WP_013755710.1|	35.9	306	ADP-L-glycero-D-manno-heptose-6-epimerase	Bacteria	Thermodesulfobiaceae	Thermodesulfobium narugense
Seq_34	45608	PROKKA_02815	gi|737664914|ref|WP_035634537.1|	34.2	284	glycosyl transferase, partial	Bacteria	Bradyrhizobiaceae	Bradyrhizobium elkanii
Seq_34	45608	PROKKA_02817	gi|655441349|ref|WP_028825900.1|	71.6	292	hp	Bacteria	Unc_Proteobacteria	Proteobacteria bacterium JGI 0000113-P07
Seq_34	45608	PROKKA_02818	gi|655440329|ref|WP_028824909.1|	61.1	265	hp	Bacteria	Unc_Proteobacteria	Proteobacteria bacterium JGI 0000113-P07
Seq_35	45545	PROKKA_02821	gi|814583059|ref|WP_046382271.1|	98.3	120	translation initiation factor 2	Bacteria	Pseudomonadaceae	Pseudomonas veronii
Seq_35	45545	PROKKA_02822	gi|814583060|ref|WP_046382272.1|	99	99	hp	Bacteria	Pseudomonadaceae	Pseudomonas veronii
Seq_35	45545	PROKKA_02823	gi|657064167|ref|WP_029306271.1|	40.4	156	hp	Bacteria	Aeromonadaceae	Aeromonas dhakensis
Seq_35	45545	PROKKA_02824	gi|633679904|gb|KDD69461.1|	71.1	38	septation protein A	Bacteria	Pseudomonadaceae	Pseudomonas mandelii
Seq_35	45545	PROKKA_02826	gi|751574673|ref|WP_041043492.1|	45.5	275	hp	Bacteria	Microchaetaceae	Tolypothrix campylonemoides
Seq_35	45545	PROKKA_02827	gi|516458322|ref|WP_017847162.1|	99.8	414	ribosomal large subunit pseudouridine synthase B	Bacteria	Pseudomonadaceae	Pseudomonas veronii
Seq_35	45545	PROKKA_02828	gi|516458323|ref|WP_017847163.1|	100	319	Leucyl aminopeptidase (aminopeptidase T)	Bacteria	Pseudomonadaceae	Pseudomonas veronii
Seq_35	45545	PROKKA_02829	gi|489267977|ref|WP_003175756.1|	100	45	MULTISPECIES: mercuric reductase	Bacteria	Pseudomonadaceae	Unc_Pseudomonas
Seq_35	45545	PROKKA_02830	gi|757601739|ref|WP_042849197.1|	39.6	154	hp, partial	Bacteria	Enterobacteriaceae	Providencia rettgeri
Seq_35	45545	PROKKA_02831	gi|402212717|gb|EJT84097.1|	59.3	86	hp PPS11_26569	Bacteria	Pseudomonadaceae	Pseudomonas putida
Seq_35	45545	PROKKA_02832	gi|800911891|gb|AKA82259.1|	97.6	42	hp VO64_1713	Bacteria	Pseudomonadaceae	Pseudomonas fluorescens
Seq_35	45545	PROKKA_02834	gi|817117002|ref|WP_046490107.1|	98.1	413	integrase	Bacteria	Pseudomonadaceae	Pseudomonas veronii
Seq_35	45545	PROKKA_02835	gi|696328594|ref|WP_032903926.1|	82.4	85	hp	Bacteria	Pseudomonadaceae	Pseudomonas fluorescens
Seq_35	45545	PROKKA_02836	gi|817117012|ref|WP_046490117.1|	60.9	138	hp	Bacteria	Pseudomonadaceae	Pseudomonas veronii
Seq_35	45545	PROKKA_02838	gi|655217784|ref|WP_028634920.1|	70.3	101	hp	Bacteria	Pseudomonadaceae	Pseudomonas parafulva
Seq_35	45545	PROKKA_02839	gi|817117013|ref|WP_046490118.1|	81.2	80	hp	Bacteria	Pseudomonadaceae	Pseudomonas veronii
Seq_35	45545	PROKKA_02840	gi|495217109|ref|WP_007941887.1|	82.8	203	hp	Bacteria	Pseudomonadaceae	Pseudomonas sp. GM18
Seq_35	45545	PROKKA_02841	gi|734868128|ref|WP_034117915.1|	98.6	74	hp	Bacteria	Pseudomonadaceae	Pseudomonas fluorescens
Seq_35	45545	PROKKA_02842	gi|518653343|ref|WP_019816729.1|	94.8	686	C-5 cytosine-specific DNA methylase	Bacteria	Pseudomonadaceae	Pseudomonas sp. CFT9
Seq_35	45545	PROKKA_02844	gi|498252272|ref|WP_010566428.1|	87.4	87	hp	Bacteria	Pseudomonadaceae	Pseudomonas extremaustralis
Seq_35	45545	PROKKA_02845	gi|568200872|ref|WP_024075236.1|	97.4	154	hp	Bacteria	Pseudomonadaceae	Pseudomonas sp. TKP
Seq_35	45545	PROKKA_02846	gi|568200873|ref|WP_024075237.1|	99.3	542	hp	Bacteria	Pseudomonadaceae	Pseudomonas sp. TKP
Seq_35	45545	PROKKA_02847	gi|761533013|gb|AJP53331.1|	98.5	272	recombinase	Bacteria	Pseudomonadaceae	Pseudomonas fluorescens
Seq_35	45545	PROKKA_02848	gi|516097602|ref|WP_017528182.1|	89.7	116	hp	Bacteria	Pseudomonadaceae	Pseudomonas fluorescens
Seq_35	45545	PROKKA_02849	gi|502162247|ref|WP_012724020.1|	95.2	63	hp	Bacteria	Pseudomonadaceae	Pseudomonas fluorescens
Seq_35	45545	PROKKA_02850	gi|498252279|ref|WP_010566435.1|	88.7	71	hp	Bacteria	Pseudomonadaceae	Pseudomonas extremaustralis
Seq_35	45545	PROKKA_02851	gi|542014935|gb|ERH60770.1|	88.7	151	hp O204_17155	Bacteria	Pseudomonadaceae	Pseudomonas fluorescens
Seq_35	45545	PROKKA_02852	gi|734907732|ref|WP_034135947.1|	93.7	95	hp	Bacteria	Pseudomonadaceae	Pseudomonas fluorescens
Seq_35	45545	PROKKA_02853	gi|644283538|ref|WP_025297919.1|	79.7	64	hp	Bacteria	Pseudomonadaceae	Pseudomonas aeruginosa
Seq_35	45545	PROKKA_02854	gi|516049008|ref|WP_017479591.1|	91.4	105	hp	Bacteria	Pseudomonadaceae	Pseudomonas sp. PAMC 26793
Seq_35	45545	PROKKA_02855	gi|495240274|ref|WP_007965037.1|	98.7	303	hp	Bacteria	Pseudomonadaceae	Pseudomonas sp. GM30
Seq_35	45545	PROKKA_02856	gi|498252288|ref|WP_010566444.1|	84.6	78	hp	Bacteria	Pseudomonadaceae	Pseudomonas extremaustralis
Seq_35	45545	PROKKA_02857	gi|696315766|ref|WP_032891177.1|	76.9	277	hp	Bacteria	Pseudomonadaceae	Pseudomonas sp. RIT357
Seq_35	45545	PROKKA_02858	gi|648213912|ref|WP_025995748.1|	91.9	74	XRE family transcriptional regulator	Bacteria	Pseudomonadaceae	Pseudomonas viridiflava
Seq_35	45545	PROKKA_02859	gi|734870901|ref|WP_034120602.1|	100	66	hp	Bacteria	Pseudomonadaceae	Pseudomonas fluorescens
Seq_35	45545	PROKKA_02860	gi|742884100|ref|WP_039012568.1|	87.1	70	hp	Bacteria	Pseudomonadaceae	Pseudomonas brassicacearum
Seq_35	45545	PROKKA_02861	gi|610826612|gb|EZI23418.1|	78	255	phage antirepressor protein	Bacteria	Pseudomonadaceae	Pseudomonas extremaustralis
Seq_35	45545	PROKKA_02862	gi|666447827|gb|KEY87805.1|	83.1	243	hp PC358_01440	Bacteria	Pseudomonadaceae	Pseudomonas sp. WCS358
Seq_35	45545	PROKKA_02863	gi|696301912|ref|WP_032877425.1|	95.3	236	Replication protein P	Bacteria	Pseudomonadaceae	Pseudomonas sp. BRG-100
Seq_35	45545	PROKKA_02864	gi|498253928|ref|WP_010568084.1|	95.8	72	hp	Bacteria	Pseudomonadaceae	Pseudomonas extremaustralis
Seq_35	45545	PROKKA_02865	gi|755703088|ref|WP_042559993.1|	91.8	61	prophage PSSB64-02	Bacteria	Pseudomonadaceae	Pseudomonas fluorescens
Seq_35	45545	PROKKA_02866	gi|734954255|ref|WP_034152733.1|	57	100	hp	Bacteria	Pseudomonadaceae	Pseudomonas fluorescens
Seq_35	45545	PROKKA_02867	gi|736349969|ref|WP_034375807.1|	84.4	128	hp	Bacteria	Comamonadaceae	Comamonas testosteroni
Seq_35	45545	PROKKA_02868	gi|734846624|ref|WP_034097502.1|	94.2	156	prophage PSSB64-02	Bacteria	Pseudomonadaceae	Pseudomonas fluorescens
Seq_35	45545	PROKKA_02869	gi|494460220|ref|WP_007249812.1|	89.7	107	hp	Bacteria	Pseudomonadaceae	Pseudomonas syringae group genomosp. 3
Seq_35	45545	PROKKA_02870	gi|817114258|ref|WP_046487384.1|	85.3	224	phage protein	Bacteria	Pseudomonadaceae	Pseudomonas veronii
Seq_35	45545	PROKKA_02871	gi|498253703|ref|WP_010567859.1|	99	193	hp	Bacteria	Pseudomonadaceae	Pseudomonas extremaustralis
Seq_35	45545	PROKKA_02873	gi|568200899|ref|WP_024075263.1|	94.7	207	hp	Bacteria	Pseudomonadaceae	Pseudomonas sp. TKP
Seq_35	45545	PROKKA_02874	gi|817113789|ref|WP_046486915.1|	99.4	157	phage protein	Bacteria	Pseudomonadaceae	Pseudomonas veronii
Seq_35	45545	PROKKA_02875	gi|817113785|ref|WP_046486911.1|	99.2	516	hp	Bacteria	Pseudomonadaceae	Pseudomonas veronii
Seq_35	45545	PROKKA_02876	gi|515534556|ref|WP_016967667.1|	93.8	452	hp	Bacteria	Pseudomonadaceae	Pseudomonas fluorescens
Seq_35	45545	PROKKA_02878	gi|817113782|ref|WP_046486908.1|	95.6	271	hp	Bacteria	Pseudomonadaceae	Pseudomonas veronii
Seq_35	45545	PROKKA_02879	gi|817113779|ref|WP_046486905.1|	98.7	75	hp	Bacteria	Pseudomonadaceae	Pseudomonas veronii
Seq_35	45545	PROKKA_02880	gi|817113776|ref|WP_046486902.1|	98.5	388	hp	Bacteria	Pseudomonadaceae	Pseudomonas veronii
Seq_35	45545	PROKKA_02881	gi|817113773|ref|WP_046486899.1|	99.4	164	hp	Bacteria	Pseudomonadaceae	Pseudomonas veronii
Seq_36	45439	PROKKA_02882	gi|754466673|ref|WP_041884098.1|	54.7	53	hp	Bacteria	Unc_Verrucomicrobia	Verrucomicrobia bacterium SCGC AAA164-B23
Seq_36	45439	PROKKA_02894	gi|655791562|ref|WP_028949755.1|	40.2	522	molecular chaperone GroEL	Bacteria	Hydrogenothermaceae	Sulfurihydrogenibium subterraneum
Seq_36	45439	PROKKA_02896	gi|757154484|ref|WP_042708574.1|	35.3	312	replication factor C small subunit	Archaea	Methanobacteriaceae	Methanobrevibacter wolinii
Seq_36	45439	PROKKA_02907	gi|655447048|ref|WP_028830842.1|	40.8	579	hp	Bacteria	Unc_Proteobacteria	Proteobacteria bacterium JGI 0000113-E04
Seq_36	45439	PROKKA_02914	gi|739058443|ref|WP_036929947.1|	30	223	hp	Bacteria	Unc_Proteobacteria	Proteobacteria bacterium JGI 0000113-P07
Seq_36	45439	PROKKA_02915	gi|655440641|ref|WP_028825211.1|	24.7	494	hp	Bacteria	Unc_Proteobacteria	Proteobacteria bacterium JGI 0000113-P07
Seq_36	45439	PROKKA_02917	gi|748146251|ref|WP_039720961.1|	33.2	196	helicase	Bacteria	Methylacidiphilaceae	Methylacidiphilum kamchatkense
Seq_36	45439	PROKKA_02919	gi|787070528|dbj|BAR39874.1|	27.2	430	hp	Viruses	Unc_Viruses	uncultured Mediterranean phage uvMED
Seq_36	45439	PROKKA_02924	gi|145551253|ref|XP_001461304.1|	23	209	hp	Eukaryota	Parameciidae	Paramecium tetraurelia
Seq_36	45439	PROKKA_02927	gi|495417942|ref|WP_008142639.1|	25	432	Protein of unknown function (DUF3060), partial	Bacteria	Bradyrhizobiaceae	Bradyrhizobium sp. YR681
Seq_36	45439	PROKKA_02937	gi|509140273|ref|YP_008059159.1|	26.3	346	hp HCTV5_118	Viruses	Unc_Viruses	Halovirus HCTV-5
Seq_37	44439	PROKKA_02949	gi|655442410|ref|WP_028826946.1|	53.2	297	hp	Bacteria	Unc_Proteobacteria	Proteobacteria bacterium JGI 0000113-P07
Seq_37	44439	PROKKA_02955	gi|727221766|ref|WP_033682714.1|	27.3	249	glycosyl transferase	Bacteria	Streptococcaceae	Streptococcus mitis
Seq_37	44439	PROKKA_02956	gi|110169184|gb|ABG53724.1|	26.1	257	glycosyl transferase, family 2	Bacteria	Unc_Oscillatoriales	Trichodesmium erythraeum
Seq_37	44439	PROKKA_02958	gi|663510301|gb|AIF00928.1|	33.5	379	ATPase central domain-containing protein	Archaea	Unc_Euryarchaeota	uncultured marine group II/III euryarchaeote KM3_13_G12
Seq_37	44439	PROKKA_02971	gi|508181882|ref|YP_008052401.1|	33.1	157	phosphoesterase PA-phosphatase related protein	Viruses	Phycodnaviridae	Phaeocystis globosa virus
Seq_37	44439	PROKKA_02973	gi|472342939|ref|YP_007676443.1|	39	187	hp SWVG_00009	Viruses	Podoviridae	Synechococcus phage S-RIP1
Seq_37	44439	PROKKA_02974	gi|291542254|emb|CBL15364.1|	30.1	153	ribosomal-protein-alanine acetyltransferase	Bacteria	Ruminococcaceae	Ruminococcus bromii
Seq_37	44439	PROKKA_02975	gi|495361022|ref|WP_008085741.1|	42.9	1036	DNA polymerase II large subunit	Archaea	Unc_Euryarchaeota	Aciduliprofundum boonei
Seq_37	44439	PROKKA_02977	gi|655442131|ref|WP_028826670.1|	42	150	hp	Bacteria	Unc_Proteobacteria	Proteobacteria bacterium JGI 0000113-P07
Seq_38	44016	PROKKA_02985	gi|764161053|ref|YP_009125589.1|	54.7	86	hp	Viruses	Podoviridae	Pseudomonas phage vB_PaeP_C2-10_Ab22
Seq_38	44016	PROKKA_02987	gi|27476009|ref|NP_775211.1|	33.6	217	similar to L-gluamine-D-fructose-6-phosphate aminotransferase gene of Bacillus subilis	Viruses	Podoviridae	Pseudomonas phage PaP3
Seq_38	44016	PROKKA_02988	gi|508178018|ref|YP_008051079.1|	39	331	glutamine amidotransferase	Viruses	Podoviridae	Pseudoalteromonas phage RIO-1
Seq_38	44016	PROKKA_02989	gi|423261921|ref|YP_007010523.1|	39.8	251	putative ATP-grasp protein	Viruses	Podoviridae	Salinivibrio phage CW02
Seq_38	44016	PROKKA_02990	gi|518361082|ref|WP_019531289.1|	45.8	118	hp	Bacteria	Unc_Pseudomonadales	Dasania marina
Seq_38	44016	PROKKA_02992	gi|655441299|ref|WP_028825851.1|	36.5	156	hp	Bacteria	Unc_Proteobacteria	Proteobacteria bacterium JGI 0000113-P07
Seq_38	44016	PROKKA_02994	gi|655440109|ref|WP_028824696.1|	44.3	70	hp	Bacteria	Unc_Proteobacteria	Proteobacteria bacterium JGI 0000113-P07
Seq_38	44016	PROKKA_02997	gi|491356057|ref|WP_005213977.1|	54	87	hp	Bacteria	Moraxellaceae	Acinetobacter sp. ANC 3862
Seq_38	44016	PROKKA_03001	gi|739057715|ref|WP_036929458.1|	66.1	620	hp	Bacteria	Unc_Proteobacteria	Proteobacteria bacterium JGI 0000113-P07
Seq_38	44016	PROKKA_03002	gi|655441304|ref|WP_028825856.1|	46.2	610	hp	Bacteria	Unc_Proteobacteria	Proteobacteria bacterium JGI 0000113-P07
Seq_38	44016	PROKKA_03003	gi|655441306|ref|WP_028825858.1|	35.2	227	hp	Bacteria	Unc_Proteobacteria	Proteobacteria bacterium JGI 0000113-P07
Seq_38	44016	PROKKA_03005	gi|655441309|ref|WP_028825861.1|	55.1	532	hp	Bacteria	Unc_Proteobacteria	Proteobacteria bacterium JGI 0000113-P07
Seq_38	44016	PROKKA_03006	gi|655441312|ref|WP_028825864.1|	44	678	hp	Bacteria	Unc_Proteobacteria	Proteobacteria bacterium JGI 0000113-P07
Seq_38	44016	PROKKA_03008	gi|503212592|ref|WP_013447253.1|	50.5	103	nucleotide pyrophosphohydrolase	Bacteria	Flavobacteriaceae	Riemerella anatipestifer
Seq_38	44016	PROKKA_03011	gi|655441315|ref|WP_028825867.1|	24.5	796	hp	Bacteria	Unc_Proteobacteria	Proteobacteria bacterium JGI 0000113-P07
Seq_38	44016	PROKKA_03012	gi|652924955|ref|WP_027178764.1|	40.4	94	hp	Bacteria	Desulfovibrionaceae	Desulfovibrio bastinii
Seq_38	44016	PROKKA_03017	gi|686206535|dbj|BAP57668.1|	38.6	83	fibronectin type III domain-containing protein	Bacteria	Thiotrichaceae	Thioploca ingrica
Seq_38	44016	PROKKA_03018	gi|517179566|ref|WP_018368384.1|	41.9	129	hp	Bacteria	Streptococcaceae	Streptococcus entericus
Seq_38	44016	PROKKA_03019	gi|739057995|ref|WP_036929621.1|	68.2	132	hp	Bacteria	Unc_Proteobacteria	Proteobacteria bacterium JGI 0000113-P07
Seq_38	44016	PROKKA_03021	gi|739055835|ref|WP_036928516.1|	67.5	126	hp, partial	Bacteria	Unc_Proteobacteria	Proteobacteria bacterium JGI 0000113-P07
Seq_38	44016	PROKKA_03022	gi|775453757|dbj|BAQ88041.1|	65.1	63	hp	Viruses	Unc_Viruses	uncultured Mediterranean phage uvMED
Seq_38	44016	PROKKA_03023	gi|326783529|ref|YP_004323968.1|	51	49	Rnf-Nqr	Viruses	Myoviridae	Synechococcus phage Syn19
Seq_38	44016	PROKKA_03024	gi|775459231|dbj|BAQ92965.1|	87	92	unnamed protein product	Viruses	Unc_Viruses	uncultured Mediterranean phage uvMED
Seq_38	44016	PROKKA_03025	gi|655440096|ref|WP_028824683.1|	52.4	105	hp	Bacteria	Unc_Proteobacteria	Proteobacteria bacterium JGI 0000113-P07
Seq_38	44016	PROKKA_03027	gi|787062029|dbj|BAR33245.1|	51	204	hp	Viruses	Unc_Viruses	uncultured Mediterranean phage uvMED
Seq_38	44016	PROKKA_03028	gi|9964615|ref|NP_064745.1|	52	406	gp7	Viruses	Podoviridae	Roseobacter phage SIO1
Seq_38	44016	PROKKA_03029	gi|655441334|ref|WP_028825886.1|	37.4	281	hp	Bacteria	Unc_Proteobacteria	Proteobacteria bacterium JGI 0000113-P07
Seq_38	44016	PROKKA_03030	gi|787064922|dbj|BAR35722.1|	52.5	80	hp	Viruses	Unc_Viruses	uncultured Mediterranean phage uvMED
Seq_38	44016	PROKKA_03031	gi|787064926|dbj|BAR35726.1|	49.1	371	major head protein	Viruses	Unc_Viruses	uncultured Mediterranean phage uvMED
Seq_38	44016	PROKKA_03032	gi|787064927|dbj|BAR35727.1|	38.6	370	hp	Viruses	Unc_Viruses	uncultured Mediterranean phage uvMED
Seq_38	44016	PROKKA_03034	gi|787064929|dbj|BAR35729.1|	47.8	92	hp	Viruses	Unc_Viruses	uncultured Mediterranean phage uvMED
Seq_39	43175	PROKKA_03035	gi|516458836|ref|WP_017847676.1|	100	219	ABC transporter permease	Bacteria	Pseudomonadaceae	Pseudomonas veronii
Seq_39	43175	PROKKA_03036	gi|817113621|ref|WP_046486747.1|	99.7	340	LacI family transcriptional regulator	Bacteria	Pseudomonadaceae	Pseudomonas veronii
Seq_39	43175	PROKKA_03039	gi|654437149|ref|WP_027907815.1|	54	176	hp	Bacteria	Pseudomonadaceae	Pseudomonas taiwanensis
Seq_39	43175	PROKKA_03040	gi|648448365|ref|WP_026140116.1|	99	102	hp	Bacteria	Pseudomonadaceae	Pseudomonas veronii
Seq_39	43175	PROKKA_03041	gi|516458829|ref|WP_017847669.1|	100	106	hp	Bacteria	Pseudomonadaceae	Pseudomonas veronii
Seq_39	43175	PROKKA_03042	gi|489326964|ref|WP_003234260.1|	100	70	MULTISPECIES: cold-shock protein	Bacteria	Pseudomonadaceae	Unc_Pseudomonas
Seq_39	43175	PROKKA_03043	gi|814585999|ref|WP_046385208.1|	100	103	hp	Bacteria	Pseudomonadaceae	Pseudomonas veronii
Seq_39	43175	PROKKA_03044	gi|516458827|ref|WP_017847667.1|	99.8	640	threonyl-tRNA synthetase	Bacteria	Pseudomonadaceae	Pseudomonas veronii
Seq_39	43175	PROKKA_03045	gi|489267187|ref|WP_003174976.1|	100	177	MULTISPECIES: translation initiation factor IF-3	Bacteria	Pseudomonadaceae	Unc_Pseudomonas
Seq_39	43175	PROKKA_03046	gi|488616311|ref|WP_002553160.1|	100	64	MULTISPECIES: 50S ribosomal protein L35	Bacteria	Pseudomonadaceae	Unc_Pseudomonas
Seq_39	43175	PROKKA_03047	gi|488616312|ref|WP_002553161.1|	100	118	MULTISPECIES: 50S ribosomal protein L20	Bacteria	Pseudomonadaceae	Unc_Pseudomonas
Seq_39	43175	PROKKA_03048	gi|516458826|ref|WP_017847666.1|	99.7	338	phenylalanine--tRNA ligase alpha subunit	Bacteria	Pseudomonadaceae	Pseudomonas veronii
Seq_39	43175	PROKKA_03049	gi|516458825|ref|WP_017847665.1|	99.9	792	phenylalanyl-tRNA synthetase subunit beta	Bacteria	Pseudomonadaceae	Pseudomonas veronii
Seq_39	43175	PROKKA_03050	gi|488616315|ref|WP_002553164.1|	100	100	MULTISPECIES: integration host factor subunit alpha	Bacteria	Pseudomonadaceae	Unc_Pseudomonas
Seq_39	43175	PROKKA_03051	gi|489267181|ref|WP_003174972.1|	100	118	MULTISPECIES: MerR family transcriptional regulator	Bacteria	Pseudomonadaceae	Unc_Pseudomonas
Seq_39	43175	PROKKA_03054	gi|515152211|ref|WP_016780848.1|	97.1	979	hp	Bacteria	Pseudomonadaceae	Pseudomonas fragi
Seq_39	43175	PROKKA_03055	gi|515152212|ref|WP_016780849.1|	95.7	374	hp	Bacteria	Pseudomonadaceae	Pseudomonas fragi
Seq_39	43175	PROKKA_03056	gi|515152213|ref|WP_016780850.1|	93.9	589	hp	Bacteria	Pseudomonadaceae	Pseudomonas fragi
Seq_39	43175	PROKKA_03057	gi|504674161|ref|WP_014861263.1|	54.4	754	MULTISPECIES: hp	Bacteria	Pseudomonadaceae	Unc_Pseudomonas
Seq_39	43175	PROKKA_03058	gi|500999269|ref|WP_012052680.1|	49.2	189	MULTISPECIES: hp	Bacteria	Pseudomonadaceae	Unc_Pseudomonas
Seq_39	43175	PROKKA_03059	gi|500999268|ref|WP_012052679.1|	48.7	915	MULTISPECIES: DNA repair ATPase	Bacteria	Pseudomonadaceae	Unc_Pseudomonas
Seq_39	43175	PROKKA_03061	gi|763412912|ref|WP_044269226.1|	96.3	574	relaxase	Bacteria	Pseudomonadaceae	Pseudomonas fluorescens
Seq_39	43175	PROKKA_03062	gi|489266336|ref|WP_003174138.1|	93.8	320	putative DNA primase	Bacteria	Pseudomonadaceae	Pseudomonas fluorescens
Seq_39	43175	PROKKA_03063	gi|229361300|emb|CAY48164.1|	81	121	putative membrane protein	Bacteria	Pseudomonadaceae	Pseudomonas fluorescens
Seq_39	43175	PROKKA_03064	gi|734865710|ref|WP_034115545.1|	95.9	518	membrane protein	Bacteria	Pseudomonadaceae	Pseudomonas fluorescens
Seq_39	43175	PROKKA_03065	gi|696328278|ref|WP_032903621.1|	100	460	MULTISPECIES: conjugal transfer protein	Bacteria	Pseudomonadaceae	Unc_Pseudomonas
Seq_39	43175	PROKKA_03066	gi|696328279|ref|WP_032903622.1|	100	318	MULTISPECIES: conjugal transfer protein	Bacteria	Pseudomonadaceae	Unc_Pseudomonas
Seq_39	43175	PROKKA_03067	gi|520816640|ref|WP_020300912.1|	100	82	MULTISPECIES: hp	Bacteria	Pseudomonadaceae	Unc_Pseudomonas
Seq_39	43175	PROKKA_03068	gi|520816638|ref|WP_020300911.1|	100	244	MULTISPECIES: hp	Bacteria	Pseudomonadaceae	Unc_Pseudomonas
Seq_39	43175	PROKKA_03069	gi|520816636|ref|WP_020300910.1|	99.9	835	hp	Bacteria	Pseudomonadaceae	Pseudomonas sp. CF150
Seq_39	43175	PROKKA_03070	gi|520816632|ref|WP_020300908.1|	100	506	MULTISPECIES: hp	Bacteria	Pseudomonadaceae	Unc_Pseudomonas
Seq_39	43175	PROKKA_03071	gi|520816630|ref|WP_020300907.1|	100	71	MULTISPECIES: hp	Bacteria	Pseudomonadaceae	Unc_Pseudomonas
Seq_40	43089	PROKKA_03072	gi|760091398|ref|WP_043773840.1|	41.3	121	hp	Bacteria	Desulfovibrionaceae	Desulfovibrio magneticus
Seq_40	43089	PROKKA_03074	gi|780091599|ref|WP_045468514.1|	49	541	terminase	Bacteria	Unc_Burkholderiales	Burkholderiales bacterium GJ-E10
Seq_40	43089	PROKKA_03075	gi|563541547|ref|WP_023747604.1|	49.6	139	hp	Bacteria	Phyllobacteriaceae	Mesorhizobium sp. LNJC391B00
Seq_40	43089	PROKKA_03076	gi|494679193|ref|WP_007436528.1|	34.3	431	phage capsid family protein	Bacteria	Acetobacteraceae	Acetobacteraceae bacterium AT-5844
Seq_40	43089	PROKKA_03078	gi|356414745|gb|EHH68389.1|	35.5	408	hp GMO_11590	Bacteria	Acetobacteraceae	Gluconobacter morbifer
Seq_40	43089	PROKKA_03080	gi|653117862|ref|WP_027367410.1|	35.6	146	hp	Bacteria	Desulfovibrionaceae	Desulfovibrio africanus
Seq_40	43089	PROKKA_03086	gi|494942869|ref|WP_007668897.1|	34.4	387	hp	Bacteria	Unc_Alphaproteobacteria	alpha proteobacterium BAL199
Seq_40	43089	PROKKA_03087	gi|149408257|ref|YP_001294536.1|	40.4	141	hp ORF028	Viruses	Siphoviridae	Pseudomonas phage M6
Seq_40	43089	PROKKA_03089	gi|764660173|ref|WP_044446729.1|	28.2	337	hp	Bacteria	Alteromonadaceae	Alteromonas australica
Seq_40	43089	PROKKA_03092	gi|448938351|gb|EMB19285.1|	26.5	529	hp HMPREF9733_02723	Bacteria	Spirochaetaceae	Treponema denticola
Seq_40	43089	PROKKA_03093	gi|787065540|dbj|BAR36251.1|	27.5	389	hp	Viruses	Unc_Viruses	uncultured Mediterranean phage uvMED
Seq_40	43089	PROKKA_03094	gi|735855226|dbj|GAM22474.1|	29.1	179	hp SAMD00019534_056490	Eukaryota	Unc_Dictyosteliida	Acytostelium subglobosum
Seq_40	43089	PROKKA_03100	gi|775455074|dbj|BAQ89224.1|	28.4	465	tail fiber	Viruses	Unc_Viruses	uncultured Mediterranean phage uvMED
Seq_40	43089	PROKKA_03104	gi|515335113|ref|WP_016857272.1|	36	664	XRE family transcriptional regulator	Bacteria	Enterobacteriaceae	Candidatus Hamiltonella defensa
Seq_40	43089	PROKKA_03105	gi|746227974|ref|WP_039276884.1|	41.2	177	hp	Bacteria	Clostridiaceae	Clostridium botulinum
Seq_40	43089	PROKKA_03106	gi|496069362|ref|WP_008793869.1|	35.6	390	hp	Bacteria	Fusobacteriaceae	Fusobacterium periodonticum
Seq_40	43089	PROKKA_03107	gi|518232789|ref|WP_019402997.1|	35.8	419	hp	Bacteria	Beijerinckiaceae	Chelatococcus sp. GW1
Seq_40	43089	PROKKA_03110	gi|712914030|ref|YP_009101244.1|	33.9	434	putative P4 family primase	Viruses	Siphoviridae	Salmonella phage 9NA
Seq_40	43089	PROKKA_03114	gi|498386493|ref|WP_010700457.1|	44.8	268	hp	Bacteria	Moraxellaceae	Acinetobacter baumannii
Seq_40	43089	PROKKA_03115	gi|775449688|dbj|BAQ84374.1|	65.5	197	putative DNA methylase	Viruses	Unc_Viruses	uncultured Mediterranean phage uvMED
Seq_40	43089	PROKKA_03118	gi|517698059|ref|WP_018868267.1|	54.1	222	MULTISPECIES: hp	Bacteria	Ectothiorhodospiraceae	Unc_Thioalkalivibrio
Seq_42	42379	PROKKA_03200	gi|655443225|ref|WP_028827736.1|	87.2	86	hp	Bacteria	Unc_Proteobacteria	Proteobacteria bacterium JGI 0000113-P07
Seq_42	42379	PROKKA_03201	gi|655443224|ref|WP_028827735.1|	96.2	78	hp	Bacteria	Unc_Proteobacteria	Proteobacteria bacterium JGI 0000113-P07
Seq_42	42379	PROKKA_03202	gi|655443222|ref|WP_028827733.1|	87.9	58	hp	Bacteria	Unc_Proteobacteria	Proteobacteria bacterium JGI 0000113-P07
Seq_42	42379	PROKKA_03204	gi|655443220|ref|WP_028827731.1|	56.1	1016	hp	Bacteria	Unc_Proteobacteria	Proteobacteria bacterium JGI 0000113-P07
Seq_42	42379	PROKKA_03206	gi|655454559|ref|WP_028837709.1|	57.4	195	hp	Bacteria	Unc_Proteobacteria	Proteobacteria bacterium JGI 0000113-D06
Seq_42	42379	PROKKA_03208	gi|655454558|ref|WP_028837708.1|	54	502	hp	Bacteria	Unc_Proteobacteria	Proteobacteria bacterium JGI 0000113-D06
Seq_42	42379	PROKKA_03209	gi|655453067|ref|WP_028836335.1|	47.4	865	hp	Bacteria	Unc_Proteobacteria	Proteobacteria bacterium JGI 0000113-L05
Seq_42	42379	PROKKA_03210	gi|655454556|ref|WP_028837706.1|	60.1	409	hp	Bacteria	Unc_Proteobacteria	Proteobacteria bacterium JGI 0000113-D06
Seq_42	42379	PROKKA_03211	gi|655453065|ref|WP_028836333.1|	55.4	267	hp	Bacteria	Unc_Proteobacteria	Proteobacteria bacterium JGI 0000113-L05
Seq_42	42379	PROKKA_03212	gi|655453102|ref|WP_028836366.1|	71.6	271	hp	Bacteria	Unc_Proteobacteria	Proteobacteria bacterium JGI 0000113-L05
Seq_42	42379	PROKKA_03213	gi|655453580|ref|WP_028836813.1|	75.7	486	hp	Bacteria	Unc_Proteobacteria	Proteobacteria bacterium JGI 0000113-L05
Seq_42	42379	PROKKA_03214	gi|655453579|ref|WP_028836812.1|	59.4	401	hp	Bacteria	Unc_Proteobacteria	Proteobacteria bacterium JGI 0000113-L05
Seq_42	42379	PROKKA_03215	gi|655441422|ref|WP_028825972.1|	68	802	hp	Bacteria	Unc_Proteobacteria	Proteobacteria bacterium JGI 0000113-P07
Seq_42	42379	PROKKA_03216	gi|655453577|ref|WP_028836810.1|	79.3	735	hp	Bacteria	Unc_Proteobacteria	Proteobacteria bacterium JGI 0000113-L05
Seq_42	42379	PROKKA_03217	gi|655453576|ref|WP_028836809.1|	79.1	91	hp	Bacteria	Unc_Proteobacteria	Proteobacteria bacterium JGI 0000113-L05
Seq_42	42379	PROKKA_03218	gi|655453575|ref|WP_028836808.1|	61.2	201	hp	Bacteria	Unc_Proteobacteria	Proteobacteria bacterium JGI 0000113-L05
Seq_42	42379	PROKKA_03219	gi|655453574|ref|WP_028836807.1|	86	57	hp	Bacteria	Unc_Proteobacteria	Proteobacteria bacterium JGI 0000113-L05
Seq_42	42379	PROKKA_03220	gi|655441417|ref|WP_028825967.1|	59.5	74	hp	Bacteria	Unc_Proteobacteria	Proteobacteria bacterium JGI 0000113-P07
Seq_42	42379	PROKKA_03222	gi|655453572|ref|WP_028836805.1|	45.3	64	hp	Bacteria	Unc_Proteobacteria	Proteobacteria bacterium JGI 0000113-L05
Seq_42	42379	PROKKA_03224	gi|787070401|dbj|BAR39756.1|	38.6	153	tail sheath monomer	Viruses	Unc_Viruses	uncultured Mediterranean phage uvMED
Seq_42	42379	PROKKA_03225	gi|655454545|ref|WP_028837695.1|	63.8	130	hp	Bacteria	Unc_Proteobacteria	Proteobacteria bacterium JGI 0000113-D06
Seq_42	42379	PROKKA_03227	gi|655453570|ref|WP_028836803.1|	66.7	102	hp	Bacteria	Unc_Proteobacteria	Proteobacteria bacterium JGI 0000113-L05
Seq_42	42379	PROKKA_03228	gi|518878801|ref|WP_020034676.1|	69.6	46	hp	Bacteria	Unc_Verrucomicrobia	Verrucomicrobia bacterium SCGC AAA164-B23
Seq_42	42379	PROKKA_03230	gi|655454541|ref|WP_028837691.1|	79.5	88	hp	Bacteria	Unc_Proteobacteria	Proteobacteria bacterium JGI 0000113-D06
Seq_42	42379	PROKKA_03231	gi|787062695|dbj|BAR33807.1|	67.3	153	Peptidase M15	Viruses	Unc_Viruses	uncultured Mediterranean phage uvMED
Seq_42	42379	PROKKA_03232	gi|518995233|ref|WP_020151108.1|	43.6	101	hp	Bacteria	Unc_Verrucomicrobia	Verrucomicrobia bacterium SCGC AAA164-M04
Seq_42	42379	PROKKA_03236	gi|655443072|ref|WP_028827593.1|	78.1	146	hp	Bacteria	Unc_Proteobacteria	Proteobacteria bacterium JGI 0000113-P07
Seq_42	42379	PROKKA_03237	gi|655454535|ref|WP_028837685.1|	68.6	86	hp	Bacteria	Unc_Proteobacteria	Proteobacteria bacterium JGI 0000113-D06
Seq_42	42379	PROKKA_03238	gi|655453560|ref|WP_028836793.1|	72.4	515	hp	Bacteria	Unc_Proteobacteria	Proteobacteria bacterium JGI 0000113-L05
Seq_42	42379	PROKKA_03239	gi|655454533|ref|WP_028837683.1|	62.5	96	hp	Bacteria	Unc_Proteobacteria	Proteobacteria bacterium JGI 0000113-D06
Seq_42	42379	PROKKA_03240	gi|291336405|gb|ADD95961.1|	43.2	74	hp GM18DRAFT_2737	Unclassified	Unclassified	uncultured organism MedDCM-OCT-S04-C100
Seq_42	42379	PROKKA_03241	gi|787067016|dbj|BAR37523.1|	26.9	271	putative tail fiber	Viruses	Unc_Viruses	uncultured Mediterranean phage uvMED
Seq_42	42379	PROKKA_03243	gi|748733553|ref|WP_039991670.1|	32.1	392	hp, partial	Bacteria	Vibrionaceae	Vibrio azureus
Seq_42	42379	PROKKA_03245	gi|655439063|ref|WP_028823713.1|	57.4	54	hp	Bacteria	Unc_Proteobacteria	Proteobacteria bacterium JGI 0000113-P07
Seq_43	42347	PROKKA_03247	gi|787062334|dbj|BAR33510.1|	56	232	uncharacterized protein	Viruses	Unc_Viruses	uncultured Mediterranean phage uvMED
Seq_43	42347	PROKKA_03249	gi|787049146|dbj|BAR22903.1|	48.5	264	putative nuclease	Viruses	Unc_Viruses	uncultured Mediterranean phage uvMED
Seq_43	42347	PROKKA_03251	gi|787049059|dbj|BAR22843.1|	62.9	194	hp	Viruses	Unc_Viruses	uncultured Mediterranean phage uvMED
Seq_43	42347	PROKKA_03252	gi|422902277|gb|AFX83716.1|	54.1	735	bifunctional DNA primase/polymerase	Viruses	Unc_Viruses	uncultured Mediterranean phage MEDS2 group
Seq_43	42347	PROKKA_03257	gi|499562342|ref|WP_011243125.1|	55	169	MULTISPECIES: dCTP deaminase	Bacteria	Unc_Chroococcales	Unc_Synechococcus
Seq_43	42347	PROKKA_03258	gi|604671166|gb|AHV82246.1|	60.3	73	hp	Viruses	Unc_Viruses	Synechococcus phage S-EIVl
Seq_43	42347	PROKKA_03259	gi|775459734|dbj|BAQ93419.1|	54.2	557	DNA polymerase I	Viruses	Unc_Viruses	uncultured Mediterranean phage uvMED
Seq_43	42347	PROKKA_03260	gi|787062353|dbj|BAR33529.1|	43.2	88	hp	Viruses	Unc_Viruses	uncultured Mediterranean phage uvMED
Seq_43	42347	PROKKA_03263	gi|787051391|dbj|BAR24459.1|	48.9	229	putative peptidase	Viruses	Unc_Viruses	uncultured Mediterranean phage uvMED
Seq_43	42347	PROKKA_03264	gi|787058907|dbj|BAR30690.1|	56.1	82	unnamed protein product	Viruses	Unc_Viruses	uncultured Mediterranean phage uvMED
Seq_43	42347	PROKKA_03265	gi|787058908|dbj|BAR30691.1|	67.9	78	hp	Viruses	Unc_Viruses	uncultured Mediterranean phage uvMED
Seq_43	42347	PROKKA_03266	gi|422936309|ref|YP_007006164.1|	71.8	163	hp	Viruses	Myoviridae	Cyanophage S-TIM5
Seq_43	42347	PROKKA_03267	gi|787058846|dbj|BAR30638.1|	59	210	gp165	Viruses	Unc_Viruses	uncultured Mediterranean phage uvMED
Seq_43	42347	PROKKA_03268	gi|787058912|dbj|BAR30695.1|	48.1	187	gp164	Viruses	Unc_Viruses	uncultured Mediterranean phage uvMED
Seq_43	42347	PROKKA_03270	gi|291335109|gb|ADD94736.1|	56.6	122	gp222	Viruses	Unc_Viruses	uncultured phage MedDCM-OCT-S09-C299
Seq_43	42347	PROKKA_03272	gi|712915695|ref|YP_009103491.1|	62.5	112	hp S-CBP3_0003	Viruses	Unc_Viruses	Synechococcus phage S-CBP3
Seq_43	42347	PROKKA_03273	gi|787051449|dbj|BAR24509.1|	37.4	813	endosialidase	Viruses	Unc_Viruses	uncultured Mediterranean phage uvMED
Seq_43	42347	PROKKA_03274	gi|472341458|ref|YP_007674975.1|	57.2	404	hp CPKG_00002	Viruses	Unc_Viruses	Cyanophage KBS-S-2A
Seq_43	42347	PROKKA_03275	gi|357286953|gb|AET72702.1|	63.3	1331	hp SXFG_00152	Viruses	Myoviridae	Synechococcus phage S-CAM8
Seq_43	42347	PROKKA_03276	gi|357286952|gb|AET72701.1|	72.6	215	hp SXFG_00151	Viruses	Myoviridae	Synechococcus phage S-CAM8
Seq_43	42347	PROKKA_03277	gi|472341518|ref|YP_007675035.1|	66.2	240	hp CPKG_00062	Viruses	Unc_Viruses	Cyanophage KBS-S-2A
Seq_43	42347	PROKKA_03278	gi|472341517|ref|YP_007675034.1|	79.6	235	phage minor tail protein	Viruses	Unc_Viruses	Cyanophage KBS-S-2A
Seq_43	42347	PROKKA_03279	gi|357286949|gb|AET72698.1|	58	174	hp SXFG_00148	Viruses	Myoviridae	Synechococcus phage S-CAM8
Seq_43	42347	PROKKA_03280	gi|787046832|dbj|BAR21108.1|	52.5	259	phage tape measure protein	Viruses	Unc_Viruses	uncultured Mediterranean phage uvMED
Seq_43	42347	PROKKA_03281	gi|291334770|gb|ADD94414.1|	82.5	57	hp	Viruses	Unc_Viruses	uncultured phage MedDCM-OCT-S05-C353
Seq_43	42347	PROKKA_03282	gi|775459348|dbj|BAQ93068.1|	73.1	119	putative phage tail assembly chaperone	Viruses	Unc_Viruses	uncultured Mediterranean phage uvMED
Seq_43	42347	PROKKA_03283	gi|291334768|gb|ADD94412.1|	77.1	140	hp	Viruses	Unc_Viruses	uncultured phage MedDCM-OCT-S05-C353
Seq_43	42347	PROKKA_03284	gi|787039036|dbj|BAR14538.1|	43.7	158	HK97-gp10_like tail component	Viruses	Unc_Viruses	uncultured Mediterranean phage uvMED
[truncated: 33,383 more rows]
